# Supplementary material for: Genome-Scale Metabolic Modeling Reveals Metabolic Alterations of Multidrug-Resistant Acinetobacter baumannii in a Murine Bloodstream Infection Model
Source: Microorganisms. 2020 Nov 16;8(11):1793. doi: 10.3390/microorganisms8111793 (PMC7696501; doi:10.3390/microorganisms8111793)
Supplement: Supplementary file 1 [file microorganisms-08-01793-s001.zip]

Archive with 10 entries (9 files):
- Supplementary materials/
- __MACOSX/._Supplementary materials
- Supplementary materials/.DS_Store
- __MACOSX/Supplementary materials/._.DS_Store
- Supplementary materials/Supplementary dataset 1.xlsx
- __MACOSX/Supplementary materials/._Supplementary dataset 1.xlsx
- Supplementary materials/Supplementary materials 20201112.docx
- __MACOSX/Supplementary materials/._Supplementary materials 20201112.docx
- Supplementary materials/iAB5075.xml
- __MACOSX/Supplementary materials/._iAB5075.xml
