# Supplementary material for: Genome-Scale Metabolic Modeling Reveals Metabolic Alterations of Multidrug-Resistant Acinetobacter baumannii in a Murine Bloodstream Infection Model
Source: Microorganisms. 2020 Nov 16;8(11):1793. doi: 10.3390/microorganisms8111793 (PMC7696501; doi:10.3390/microorganisms8111793)
Supplement: Supplementary file 1 [file microorganisms-08-01793-s001.zip › Supplementary materials/Supplementary dataset 1.xlsx]

## Sheet: FBA essential genes
LB	MH	M9C	M9S
ABUW_2623	ABUW_2623	ABUW_2623	ABUW_2623
ABUW_2649	ABUW_2649	ABUW_3637	ABUW_3637
ABUW_2496	ABUW_2496	ABUW_2649	ABUW_2649
ABUW_3274	ABUW_3274	ABUW_2496	ABUW_2496
ABUW_3246	ABUW_3246	ABUW_3274	ABUW_3274
ABUW_2873	ABUW_2873	ABUW_3040	ABUW_3040
ABUW_0502	ABUW_1122	ABUW_3246	ABUW_3246
ABUW_0148	ABUW_2745	ABUW_2873	ABUW_2873
ABUW_3786	ABUW_0502	ABUW_1122	ABUW_1122
ABUW_3652	ABUW_1532	ABUW_2745	ABUW_2745
ABUW_3451	ABUW_3885	ABUW_0502	ABUW_0502
ABUW_2732	ABUW_3886	ABUW_1811	ABUW_1811
ABUW_2749	ABUW_0148	ABUW_1532	ABUW_1532
ABUW_1026	ABUW_3786	ABUW_3885	ABUW_3885
ABUW_3092	ABUW_3652	ABUW_3886	ABUW_3886
ABUW_2136	ABUW_3451	ABUW_0148	ABUW_0148
ABUW_1825	ABUW_2732	ABUW_3786	ABUW_3786
ABUW_0953	ABUW_2749	ABUW_3652	ABUW_3652
ABUW_0954	ABUW_3092	ABUW_2823	ABUW_2823
ABUW_1738	ABUW_2136	ABUW_3451	ABUW_3451
ABUW_0311	ABUW_1825	ABUW_2732	ABUW_2732
ABUW_0039	ABUW_3228	ABUW_2749	ABUW_2749
ABUW_0624	ABUW_0953	ABUW_1026	ABUW_1026
ABUW_1444	ABUW_0954	ABUW_3249	ABUW_3249
ABUW_0296	ABUW_1738	ABUW_3092	ABUW_3092
ABUW_3814	ABUW_0311	ABUW_1365	ABUW_1365
ABUW_0819	ABUW_0039	ABUW_2136	ABUW_2136
ABUW_2242	ABUW_0624	ABUW_1825	ABUW_1825
ABUW_3467	ABUW_1444	ABUW_0953	ABUW_0953
ABUW_3552	ABUW_0296	ABUW_0954	ABUW_0954
ABUW_1024	ABUW_3814	ABUW_1738	ABUW_1738
ABUW_1739	ABUW_0819	ABUW_0311	ABUW_0311
ABUW_0379	ABUW_2242	ABUW_0039	ABUW_0039
ABUW_2747	ABUW_3467	ABUW_0624	ABUW_0624
ABUW_3498	ABUW_3552	ABUW_1444	ABUW_1444
ABUW_3861	ABUW_1024	ABUW_0296	ABUW_0296
ABUW_1098	ABUW_1739	ABUW_3814	ABUW_3814
ABUW_1381	ABUW_0379	ABUW_0819	ABUW_0819
ABUW_0089	ABUW_2747	ABUW_2242	ABUW_2242
ABUW_3089	ABUW_2269	ABUW_3467	ABUW_3467
ABUW_2280	ABUW_0990	ABUW_3552	ABUW_3552
ABUW_1195	ABUW_3498	ABUW_1024	ABUW_1024
ABUW_3614	ABUW_3861	ABUW_1739	ABUW_1739
ABUW_1097	ABUW_1098	ABUW_0379	ABUW_0379
ABUW_0587	ABUW_1381	ABUW_2747	ABUW_2747
ABUW_3355	ABUW_0089	ABUW_2269	ABUW_2269
ABUW_2257	ABUW_1446	ABUW_0990	ABUW_0990
ABUW_2648	ABUW_3089	ABUW_3498	ABUW_3498
ABUW_1826	ABUW_2280	ABUW_3861	ABUW_3861
ABUW_2164	ABUW_1195	ABUW_1098	ABUW_1098
ABUW_1728	ABUW_3614	ABUW_1381	ABUW_1381
ABUW_1830	ABUW_1097	ABUW_0089	ABUW_0089
ABUW_2296	ABUW_0587	ABUW_1446	ABUW_1446
ABUW_2926	ABUW_3355	ABUW_3089	ABUW_3089
ABUW_0171	ABUW_2257	ABUW_2280	ABUW_2280
ABUW_3296	ABUW_2648	ABUW_1195	ABUW_1195
ABUW_1359	ABUW_1826	ABUW_3248	ABUW_3248
ABUW_3069	ABUW_2164	ABUW_3614	ABUW_3614
ABUW_1007	ABUW_1728	ABUW_1097	ABUW_1097
ABUW_3838	ABUW_1830	ABUW_3247	ABUW_3247
ABUW_2279	ABUW_2296	ABUW_0240	ABUW_0240
ABUW_0847	ABUW_2926	ABUW_0250	ABUW_0250
ABUW_2471	ABUW_0171	ABUW_1200	ABUW_1200
ABUW_0969	ABUW_3296	ABUW_0587	ABUW_0587
ABUW_2239	ABUW_1359	ABUW_3355	ABUW_3355
ABUW_0142	ABUW_1007	ABUW_2257	ABUW_2257
ABUW_3295	ABUW_2279	ABUW_2648	ABUW_2648
ABUW_0286	ABUW_0847	ABUW_1826	ABUW_1826
ABUW_0164	ABUW_2471	ABUW_2164	ABUW_2164
ABUW_0495	ABUW_0969	ABUW_1728	ABUW_1728
ABUW_1036	ABUW_2239	ABUW_1830	ABUW_1830
ABUW_0947	ABUW_0142	ABUW_2296	ABUW_2296
ABUW_0163	ABUW_3295	ABUW_2926	ABUW_2926
ABUW_3133	ABUW_0286	ABUW_0171	ABUW_0171
ABUW_3022	ABUW_0164	ABUW_3296	ABUW_3296
ABUW_0529	ABUW_0495	ABUW_1359	ABUW_1359
ABUW_1366	ABUW_1036	ABUW_3069	ABUW_3069
ABUW_0103	ABUW_0947	ABUW_1007	ABUW_1007
ABUW_0472	ABUW_0163	ABUW_3838	ABUW_3838
ABUW_3082	ABUW_2271	ABUW_2279	ABUW_2279
ABUW_3222	ABUW_3133	ABUW_1730	ABUW_1730
ABUW_0094	ABUW_3022	ABUW_0847	ABUW_0847
ABUW_3650	ABUW_0529	ABUW_2471	ABUW_2471
ABUW_0686	ABUW_1366	ABUW_0969	ABUW_0969
ABUW_0853	ABUW_1531	ABUW_2239	ABUW_2239
ABUW_0376	ABUW_0981	ABUW_0142	ABUW_0142
ABUW_0295	ABUW_0059	ABUW_3295	ABUW_3295
ABUW_2258	ABUW_1002	ABUW_0286	ABUW_0286
ABUW_1014	ABUW_0103	ABUW_0164	ABUW_0164
ABUW_0092	ABUW_0472	ABUW_0495	ABUW_0495
ABUW_1743	ABUW_3082	ABUW_1036	ABUW_1036
ABUW_0284	ABUW_0094	ABUW_0947	ABUW_0947
ABUW_3250	ABUW_3650	ABUW_0163	ABUW_0163
ABUW_0146	ABUW_3231	ABUW_2271	ABUW_2271
ABUW_3630	ABUW_0686	ABUW_3133	ABUW_3133
ABUW_0147	ABUW_0853	ABUW_3022	ABUW_3022
ABUW_1687	ABUW_0376	ABUW_0529	ABUW_0529
ABUW_0285	ABUW_0295	ABUW_1366	ABUW_1366
ABUW_0152	ABUW_2258	ABUW_1531	ABUW_1531
ABUW_3613	ABUW_1014	ABUW_0616	ABUW_0616
ABUW_1190	ABUW_0092	ABUW_0981	ABUW_0981
ABUW_1613	ABUW_3548	ABUW_3531	ABUW_3531
	ABUW_1743	ABUW_0059	ABUW_0059
	ABUW_0284	ABUW_1002	ABUW_1002
	ABUW_3250	ABUW_0246	ABUW_0246
	ABUW_0146	ABUW_0103	ABUW_0103
	ABUW_3630	ABUW_0472	ABUW_0472
	ABUW_0147	ABUW_3082	ABUW_3082
	ABUW_1687	ABUW_3222	ABUW_3222
	ABUW_0285	ABUW_0094	ABUW_0094
	ABUW_0152	ABUW_3650	ABUW_3650
	ABUW_3613	ABUW_3231	ABUW_3231
	ABUW_1190	ABUW_0686	ABUW_0686
	ABUW_1613	ABUW_0853	ABUW_0853
		ABUW_0376	ABUW_0376
		ABUW_0295	ABUW_0295
		ABUW_0643	ABUW_0643
		ABUW_0698	ABUW_0698
		ABUW_2258	ABUW_2258
		ABUW_1014	ABUW_1014
		ABUW_0092	ABUW_0092
		ABUW_3548	ABUW_3548
		ABUW_1743	ABUW_1743
		ABUW_0284	ABUW_0284
		ABUW_3250	ABUW_3250
		ABUW_0146	ABUW_0146
		ABUW_3630	ABUW_3630
		ABUW_0147	ABUW_0147
		ABUW_1687	ABUW_1687
		ABUW_0285	ABUW_0285
		ABUW_0152	ABUW_0152
		ABUW_3613	ABUW_3613
		ABUW_1190	ABUW_1190
		ABUW_1613	ABUW_1613

## Sheet: FBA essential metabolites
LB	MH	M9C	M9S
10fthf[C_c]	10fthf[C_c]	10fthf[C_c]	10fthf[C_c]
atp[C_c]	atp[C_c]	atp[C_c]	atp[C_c]
glu__L[C_c]	glu__L[C_c]	glu__L[C_c]	glu__L[C_c]
h2o[C_c]	pi[C_c]	pi[C_c]	pi[C_c]
nh4[C_c]	h2o[C_c]	h2o[C_c]	h2o[C_c]
o2[C_c]	o2[C_c]	nh4[C_c]	nh4[C_c]
h[C_c]	h[C_c]	o2[C_c]	o2[C_c]
udp[C_c]	udp[C_c]	h[C_c]	h[C_c]
nad[C_c]	nad[C_c]	udp[C_c]	udp[C_c]
nadh[C_c]	nadh[C_c]	nad[C_c]	nad[C_c]
coa[C_c]	coa[C_c]	nadh[C_c]	nadh[C_c]
nadp[C_c]	nadp[C_c]	coa[C_c]	coa[C_c]
nadph[C_c]	nadph[C_c]	nadp[C_c]	nadp[C_c]
h[C_p]	h[C_p]	nadph[C_c]	nadph[C_c]
23dhmb[C_c]	23dhmb[C_c]	h[C_p]	h[C_p]
23dhmp[C_c]	23dhmp[C_c]	23dhmb[C_c]	23dhmb[C_c]
23dhdp[C_c]	23dhdp[C_c]	23dhmp[C_c]	23dhmp[C_c]
amp[C_c]	amp[C_c]	23dhdp[C_c]	23dhdp[C_c]
ppi[C_c]	ppi[C_c]	amp[C_c]	amp[C_c]
pe160[C_c]	pe160[C_c]	ppi[C_c]	ppi[C_c]
pe161[C_c]	pe161[C_c]	pe160[C_c]	pe160[C_c]
pyr[C_c]	pyr[C_c]	pe161[C_c]	pe161[C_c]
akg[C_c]	akg[C_c]	pyr[C_c]	pyr[C_c]
2dda7p[C_c]	2dda7p[C_c]	akg[C_c]	akg[C_c]
2dhp[C_c]	2dhp[C_c]	2dda7p[C_c]	2dda7p[C_c]
3mob[C_c]	3mob[C_c]	2dhp[C_c]	2dhp[C_c]
2obut[C_c]	2obut[C_c]	3mob[C_c]	3mob[C_c]
h[C_e]	h[C_e]	2obut[C_c]	2obut[C_c]
hco3[C_c]	hco3[C_c]	h[C_e]	h[C_e]
2mahmp[C_c]	2mahmp[C_c]	hco3[C_c]	hco3[C_c]
4ampm[C_c]	4ampm[C_c]	2mahmp[C_c]	2mahmp[C_c]
gtp[C_c]	gtp[C_c]	4ampm[C_c]	4ampm[C_c]
co2[C_c]	co2[C_c]	gtp[C_c]	gtp[C_c]
ahcys[C_c]	ahcys[C_c]	co2[C_c]	co2[C_c]
amet[C_c]	amet[C_c]	ahcys[C_c]	ahcys[C_c]
leu__L[C_c]	leu__L[C_c]	amet[C_c]	amet[C_c]
ACP[C_c]	ACP[C_c]	leu__L[C_c]	leu__L[C_c]
3hmrsACP[C_c]	3hmrsACP[C_c]	ACP[C_c]	ACP[C_c]
3hpimcoa[C_c]	3hpimcoa[C_c]	3hmrsACP[C_c]	3hmrsACP[C_c]
3opimcoa[C_c]	3opimcoa[C_c]	3hpimcoa[C_c]	3hpimcoa[C_c]
malcoa[C_c]	o2[C_p]	3opimcoa[C_c]	3opimcoa[C_c]
succoa[C_c]	malcoa[C_c]	malcoa[C_c]	malcoa[C_c]
malACP[C_c]	succoa[C_c]	succoa[C_c]	succoa[C_c]
ddcaACP[C_c]	malACP[C_c]	malACP[C_c]	malACP[C_c]
palmACP[C_c]	ddcaACP[C_c]	ddcaACP[C_c]	ddcaACP[C_c]
hdeACP[C_c]	palmACP[C_c]	palmACP[C_c]	palmACP[C_c]
accoa[C_c]	hdeACP[C_c]	hdeACP[C_c]	hdeACP[C_c]
asp__L[C_c]	accoa[C_c]	accoa[C_c]	accoa[C_c]
4abz[C_c]	3pg[C_c]	3pg[C_c]	3pg[C_c]
benzcoa[C_c]	asp__L[C_c]	asp__L[C_c]	asp__L[C_c]
fdxr_42[C_c]	4abz[C_c]	so3[C_c]	so3[C_c]
fad[C_c]	benzcoa[C_c]	4abz[C_c]	4abz[C_c]
ala__L[C_c]	fdxr_42[C_c]	benzcoa[C_c]	benzcoa[C_c]
phthr[C_c]	fad[C_c]	fdxr_42[C_c]	fdxr_42[C_c]
for[C_c]	ala__L[C_c]	fad[C_c]	fad[C_c]
cl[C_c]	phthr[C_c]	ala__L[C_c]	ala__L[C_c]
cl[C_e]	for[C_c]	phthr[C_c]	phthr[C_c]
ala__D[C_c]	cl[C_c]	for[C_c]	for[C_c]
ala__D[C_p]	cl[C_e]	cl[C_c]	cl[C_c]
5aop[C_c]	ala__D[C_c]	cl[C_e]	cl[C_e]
prpp[C_c]	ala__D[C_p]	ala__D[C_c]	ala__D[C_c]
ribflv[C_c]	5aop[C_c]	ala__D[C_p]	ala__D[C_p]
5mthf[C_c]	prpp[C_c]	5aop[C_c]	5aop[C_c]
ahdt[C_c]	ribflv[C_c]	prpp[C_c]	prpp[C_c]
gln__L[C_c]	air[C_c]	ribflv[C_c]	ribflv[C_c]
cys__L[C_c]	5mthf[C_c]	air[C_c]	air[C_c]
ser__L[C_c]	ahdt[C_c]	5mthf[C_c]	5mthf[C_c]
thr__L[C_c]	gln__L[C_c]	ahdt[C_c]	ahdt[C_c]
ara5p[C_c]	cys__L[C_c]	gln__L[C_c]	gln__L[C_c]
ru5p__D[C_c]	ser__L[C_c]	cys__L[C_c]	cys__L[C_c]
his__L[C_c]	thr__L[C_c]	ser__L[C_c]	ser__L[C_c]
dtdp[C_c]	ara5p[C_c]	thr__L[C_c]	thr__L[C_c]
pep[C_c]	ru5p__D[C_c]	ara5p[C_c]	ara5p[C_c]
acgam1p[C_c]	his__L[C_c]	ru5p__D[C_c]	ru5p__D[C_c]
uacgam[C_c]	dtdp[C_c]	his__L[C_c]	his__L[C_c]
udcpp[C_c]	pep[C_c]	dtdp[C_c]	dtdp[C_c]
ump[C_c]	acgam1p[C_c]	anth[C_c]	anth[C_c]
2ahbut[C_c]	uacgam[C_c]	pep[C_c]	pep[C_c]
thmpp[C_c]	udcpp[C_c]	acgam1p[C_c]	acgam1p[C_c]
ctp[C_c]	ump[C_c]	uacgam[C_c]	uacgam[C_c]
fmn[C_c]	2ahbut[C_c]	udcpp[C_c]	udcpp[C_c]
pan4p[C_c]	thmpp[C_c]	ump[C_c]	ump[C_c]
acser[C_c]	ctp[C_c]	acglu[C_c]	acglu[C_c]
4adcho[C_c]	pi[C_e]	2ahbut[C_c]	2ahbut[C_c]
chor[C_c]	fmn[C_c]	thmpp[C_c]	thmpp[C_c]
datp[C_c]	pan4p[C_c]	ctp[C_c]	ctp[C_c]
dgtp[C_c]	4adcho[C_c]	acorn[C_c]	acorn[C_c]
gmp[C_c]	chor[C_c]	orn[C_c]	orn[C_c]
26dap_LL[C_c]	datp[C_c]	acg5sa[C_c]	acg5sa[C_c]
r5p[C_c]	dgtp[C_c]	pi[C_e]	pi[C_e]
cmp[C_c]	gmp[C_c]	fmn[C_c]	fmn[C_c]
1hdecg3p[C_c]	26dap_LL[C_c]	pan4p[C_c]	pan4p[C_c]
pa160[C_c]	r5p[C_c]	acser[C_c]	acser[C_c]
1hdec9eg3p[C_c]	aicar[C_c]	4adcho[C_c]	4adcho[C_c]
pa161[C_c]	dcamp[C_c]	chor[C_c]	chor[C_c]
gly[C_c]	25aics[C_c]	datp[C_c]	datp[C_c]
f6p[C_c]	imp[C_c]	dgtp[C_c]	dgtp[C_c]
hcys__L[C_c]	cmp[C_c]	gmp[C_c]	gmp[C_c]
gcald[C_c]	1hdecg3p[C_c]	26dap_LL[C_c]	26dap_LL[C_c]
met__L[C_c]	pa160[C_c]	r5p[C_c]	r5p[C_c]
h2s[C_c]	1hdec9eg3p[C_c]	aicar[C_c]	aicar[C_c]
thf[C_c]	pa161[C_c]	aps[C_c]	aps[C_c]
dhnpt[C_c]	gly[C_c]	dcamp[C_c]	dcamp[C_c]
alaala[C_c]	f6p[C_c]	25aics[C_c]	25aics[C_c]
asn__L[C_c]	hcys__L[C_c]	imp[C_c]	imp[C_c]
ala_B[C_c]	gcald[C_c]	cmp[C_c]	cmp[C_c]
glu__D[C_c]	met__L[C_c]	1hdecg3p[C_c]	1hdecg3p[C_c]
pydx5p[C_c]	thf[C_c]	pa160[C_c]	pa160[C_c]
arg__L[C_c]	5aizc[C_c]	1hdec9eg3p[C_c]	1hdec9eg3p[C_c]
dhap[C_c]	dhnpt[C_c]	pa161[C_c]	pa161[C_c]
pe160[C_p]	alaala[C_c]	gly[C_c]	gly[C_c]
mql8[C_c]	asn__L[C_c]	f6p[C_c]	f6p[C_c]
2dmmq8[C_c]	ala_B[C_c]	hcys__L[C_c]	hcys__L[C_c]
pro__L[C_c]	glu__D[C_c]	gcald[C_c]	gcald[C_c]
thdp[C_c]	pydx5p[C_c]	met__L[C_c]	met__L[C_c]
4ppcys[C_c]	arg__L[C_c]	h2s[C_c]	h2s[C_c]
glyc3p[C_c]	dhap[C_c]	thf[C_c]	thf[C_c]
lys__L[C_c]	pe160[C_p]	5aizc[C_c]	5aizc[C_c]
dpcoa[C_c]	mql8[C_c]	dhnpt[C_c]	dhnpt[C_c]
5aprbu[C_c]	2dmmq8[C_c]	alaala[C_c]	alaala[C_c]
5apru[C_c]	pro__L[C_c]	asn__L[C_c]	asn__L[C_c]
fe2[C_c]	thdp[C_c]	ala_B[C_c]	ala_B[C_c]
phe__L[C_c]	4ppcys[C_c]	glu__D[C_c]	glu__D[C_c]
so4[C_c]	glyc3p[C_c]	pydx5p[C_c]	pydx5p[C_c]
aspsa[C_c]	lys__L[C_c]	arg__L[C_c]	arg__L[C_c]
cbp[C_c]	dpcoa[C_c]	dhap[C_c]	dhap[C_c]
k[C_c]	5aprbu[C_c]	pe160[C_p]	pe160[C_p]
k[C_e]	5apru[C_c]	mql8[C_c]	mql8[C_c]
iasp[C_c]	fe2[C_c]	2dmmq8[C_c]	2dmmq8[C_c]
ch15deccoa[C_c]	phe__L[C_c]	pro__L[C_c]	pro__L[C_c]
ile__L[C_c]	so4[C_c]	pran[C_c]	pran[C_c]
e4p[C_c]	aspsa[C_c]	hisp[C_c]	hisp[C_c]
cu2[C_c]	cbp[C_c]	imacp[C_c]	imacp[C_c]
sbzcoa[C_c]	k[C_c]	thdp[C_c]	thdp[C_c]
ca2[C_c]	k[C_e]	4ppcys[C_c]	4ppcys[C_c]
ca2[C_e]	ch15deccoa[C_c]	glyc3p[C_c]	glyc3p[C_c]
cdpdhdecg[C_c]	ile__L[C_c]	lys__L[C_c]	lys__L[C_c]
cdpdhdec9eg[C_c]	e4p[C_c]	dpcoa[C_c]	dpcoa[C_c]
2p4c2me[C_c]	cu2[C_c]	5aprbu[C_c]	5aprbu[C_c]
4c2me[C_c]	sbzcoa[C_c]	5apru[C_c]	5apru[C_c]
6hch1eccoa[C_c]	ca2[C_c]	fe2[C_c]	fe2[C_c]
3psme[C_c]	ca2[C_e]	citr__L[C_c]	citr__L[C_c]
mg2[C_c]	cdpdhdecg[C_c]	argsuc[C_c]	argsuc[C_c]
mg2[C_e]	cdpdhdec9eg[C_c]	phe__L[C_c]	phe__L[C_c]
mn2[C_c]	2p4c2me[C_c]	so4[C_c]	so4[C_c]
mn2[C_e]	4c2me[C_c]	aspsa[C_c]	aspsa[C_c]
cobalt2[C_c]	6hch1eccoa[C_c]	cbp[C_c]	cbp[C_c]
cobalt2[C_e]	3psme[C_c]	k[C_c]	k[C_c]
zn2[C_c]	mg2[C_c]	k[C_e]	k[C_e]
zn2[C_e]	mg2[C_e]	iasp[C_c]	iasp[C_c]
cl[C_p]	mn2[C_c]	prbatp[C_c]	prbatp[C_c]
fe3[C_c]	mn2[C_e]	ch15deccoa[C_c]	ch15deccoa[C_c]
cpppg3[C_c]	cobalt2[C_c]	ile__L[C_c]	ile__L[C_c]
pppg9[C_c]	cobalt2[C_e]	e4p[C_c]	e4p[C_c]
utp[C_c]	zn2[C_c]	cu2[C_c]	cu2[C_c]
cu2[C_p]	zn2[C_e]	sbzcoa[C_c]	sbzcoa[C_c]
cu2[C_e]	cl[C_p]	ca2[C_c]	ca2[C_c]
o2[C_e]	fe3[C_c]	ca2[C_e]	ca2[C_e]
dctp[C_c]	cpppg3[C_c]	cdpdhdecg[C_c]	cdpdhdecg[C_c]
26dap__M[C_c]	pppg9[C_c]	cdpdhdec9eg[C_c]	cdpdhdec9eg[C_c]
db4p[C_c]	utp[C_c]	2p4c2me[C_c]	2p4c2me[C_c]
nicrnt[C_c]	cu2[C_p]	4c2me[C_c]	4c2me[C_c]
dump[C_c]	cu2[C_e]	6hch1eccoa[C_c]	6hch1eccoa[C_c]
frdp[C_c]	o2[C_e]	pphn[C_c]	pphn[C_c]
ipdp[C_c]	dctp[C_c]	3psme[C_c]	3psme[C_c]
g3p[C_c]	26dap__M[C_c]	mg2[C_c]	mg2[C_c]
dhf[C_c]	db4p[C_c]	mg2[C_e]	mg2[C_e]
dhpt[C_c]	dump[C_c]	mn2[C_c]	mn2[C_c]
dhna[C_c]	frdp[C_c]	mn2[C_e]	mn2[C_e]
octdp[C_c]	ipdp[C_c]	cobalt2[C_c]	cobalt2[C_c]
dhor__S[C_c]	g3p[C_c]	cobalt2[C_e]	cobalt2[C_e]
dhpmp[C_c]	dhf[C_c]	zn2[C_c]	zn2[C_c]
mlthf[C_c]	dhpt[C_c]	zn2[C_e]	zn2[C_e]
3dhq[C_c]	dhna[C_c]	cl[C_p]	cl[C_p]
3dhsk[C_c]	octdp[C_c]	fe3[C_c]	fe3[C_c]
dmpp[C_c]	dhor__S[C_c]	cpppg3[C_c]	cpppg3[C_c]
grdp[C_c]	dhpmp[C_c]	pppg9[C_c]	pppg9[C_c]
4r5au[C_c]	mlthf[C_c]	utp[C_c]	utp[C_c]
h2mb4p[C_c]	3dhq[C_c]	cu2[C_p]	cu2[C_p]
dnad[C_c]	3dhsk[C_c]	cu2[C_e]	cu2[C_e]
dttp[C_c]	fdp[C_c]	o2[C_e]	o2[C_e]
pant__R[C_c]	dmpp[C_c]	dctp[C_c]	dctp[C_c]
dscl[C_c]	grdp[C_c]	26dap__M[C_c]	26dap__M[C_c]
dtmp[C_c]	4r5au[C_c]	db4p[C_c]	db4p[C_c]
2me4p[C_c]	h2mb4p[C_c]	nicrnt[C_c]	nicrnt[C_c]
dxyl5p[C_c]	dttp[C_c]	dump[C_c]	dump[C_c]
4per[C_c]	pant__R[C_c]	frdp[C_c]	frdp[C_c]
udcpdp[C_c]	dscl[C_c]	ipdp[C_c]	ipdp[C_c]
kdo2lipid4[C_c]	dtmp[C_c]	g3p[C_c]	g3p[C_c]
trp__L[C_c]	2me4p[C_c]	dhf[C_c]	dhf[C_c]
val__L[C_c]	dxyl5p[C_c]	dhpt[C_c]	dhpt[C_c]
tyr__L[C_c]	4per[C_c]	dhna[C_c]	dhna[C_c]
pheme[C_c]	udcpdp[C_c]	octdp[C_c]	octdp[C_c]
ppp9[C_c]	kdo2lipid4[C_c]	dhor__S[C_c]	dhor__S[C_c]
gam1p[C_c]	trp__L[C_c]	dhpmp[C_c]	dhpmp[C_c]
glu1sa[C_c]	val__L[C_c]	mlthf[C_c]	mlthf[C_c]
uaagmda[C_c]	tyr__L[C_c]	3dhq[C_c]	3dhq[C_c]
glutrna[C_c]	pheme[C_c]	3dhsk[C_c]	3dhsk[C_c]
trnaglu[C_c]	ppp9[C_c]	fdp[C_c]	fdp[C_c]
glyclt[C_e]	fe2[C_e]	dmpp[C_c]	dmpp[C_c]
4mpetz[C_c]	fe2[C_p]	grdp[C_c]	grdp[C_c]
hmbil[C_c]	gam1p[C_c]	4r5au[C_c]	4r5au[C_c]
ppbng[C_c]	glu1sa[C_c]	h2mb4p[C_c]	h2mb4p[C_c]
6occhcoa[C_c]	fgam[C_c]	dnad[C_c]	dnad[C_c]
hom__L[C_c]	gar[C_c]	dttp[C_c]	dttp[C_c]
kdo2lipid4[C_p]	uaagmda[C_c]	pant__R[C_c]	pant__R[C_c]
ckdo[C_c]	pram[C_c]	dscl[C_c]	dscl[C_c]
kdo[C_c]	glutrna[C_c]	dtmp[C_c]	dtmp[C_c]
kdo8p[C_c]	trnaglu[C_c]	2me4p[C_c]	2me4p[C_c]
lipidAds[C_c]	glyclt[C_e]	dxyl5p[C_c]	dxyl5p[C_c]
lipidX[C_c]	xmp[C_c]	4per[C_c]	4per[C_c]
u23ga[C_c]	4mpetz[C_c]	udcpdp[C_c]	udcpdp[C_c]
murein5p5p[C_p]	hmbil[C_c]	kdo2lipid4[C_c]	kdo2lipid4[C_c]
murein5px4p[C_p]	ppbng[C_c]	trp__L[C_c]	trp__L[C_c]
2mecdp[C_c]	6occhcoa[C_c]	val__L[C_c]	val__L[C_c]
kdolipid4[C_c]	kdo2lipid4[C_p]	tyr__L[C_c]	tyr__L[C_c]
lipidA[C_c]	ckdo[C_c]	pheme[C_c]	pheme[C_c]
quln[C_c]	kdo[C_c]	ppp9[C_c]	ppp9[C_c]
ohpb[C_c]	kdo8p[C_c]	gam1p[C_c]	gam1p[C_c]
orot5p[C_c]	lipidAds[C_c]	glu1sa[C_c]	glu1sa[C_c]
pnto__R[C_c]	lipidX[C_c]	1pyr5c[C_c]	1pyr5c[C_c]
uagmda[C_c]	u23ga[C_c]	glu5sa[C_c]	glu5sa[C_c]
ugmda[C_c]	murein5p5p[C_p]	fgam[C_c]	fgam[C_c]
pdx5p[C_c]	murein5px4p[C_p]	gar[C_c]	gar[C_c]
pe161[C_p]	2mecdp[C_c]	uaagmda[C_c]	uaagmda[C_c]
4ppan[C_c]	kdolipid4[C_c]	pram[C_c]	pram[C_c]
ps160[C_c]	lipidA[C_c]	glutrna[C_c]	glutrna[C_c]
ps161[C_c]	ohpb[C_c]	trnaglu[C_c]	trnaglu[C_c]
skm5p[C_c]	orot5p[C_c]	glyclt[C_e]	glyclt[C_e]
so4[C_e]	pnto__R[C_c]	xmp[C_c]	xmp[C_c]
dmlz[C_c]	uagmda[C_c]	histd[C_c]	histd[C_c]
xu5p__D[C_c]	ugmda[C_c]	4mpetz[C_c]	4mpetz[C_c]
sl26da[C_c]	pdx5p[C_c]	hmbil[C_c]	hmbil[C_c]
scl[C_c]	pe161[C_p]	ppbng[C_c]	ppbng[C_c]
sheme[C_c]	4ppan[C_c]	6occhcoa[C_c]	6occhcoa[C_c]
skm[C_c]	fpram[C_c]	hom__L[C_c]	hom__L[C_c]
thmmp[C_c]	ps160[C_c]	phom[C_c]	phom[C_c]
u3hga[C_c]	ps161[C_c]	eig3p[C_c]	eig3p[C_c]
uamag[C_c]	skm5p[C_c]	prlp[C_c]	prlp[C_c]
ugmd[C_c]	so4[C_e]	2cpr5p[C_c]	2cpr5p[C_c]
u3aga[C_c]	dmlz[C_c]	3ig3p[C_c]	3ig3p[C_c]
uaccg[C_c]	xu5p__D[C_c]	kdo2lipid4[C_p]	kdo2lipid4[C_p]
uama[C_c]	sl26da[C_c]	ckdo[C_c]	ckdo[C_c]
uamr[C_c]	scl[C_c]	kdo[C_c]	kdo[C_c]
uppg3[C_c]	sheme[C_c]	kdo8p[C_c]	kdo8p[C_c]
	skm[C_c]	lipidAds[C_c]	lipidAds[C_c]
	thmmp[C_c]	lipidX[C_c]	lipidX[C_c]
	u3hga[C_c]	u23ga[C_c]	u23ga[C_c]
	uamag[C_c]	murein5p5p[C_p]	murein5p5p[C_p]
	ugmd[C_c]	murein5px4p[C_p]	murein5px4p[C_p]
	u3aga[C_c]	2mecdp[C_c]	2mecdp[C_c]
	uaccg[C_c]	kdolipid4[C_c]	kdolipid4[C_c]
	uama[C_c]	lipidA[C_c]	lipidA[C_c]
	uamr[C_c]	quln[C_c]	quln[C_c]
	uppg3[C_c]	ohpb[C_c]	ohpb[C_c]
		orot5p[C_c]	orot5p[C_c]
		pnto__R[C_c]	pnto__R[C_c]
		uagmda[C_c]	uagmda[C_c]
		ugmda[C_c]	ugmda[C_c]
		pdx5p[C_c]	pdx5p[C_c]
		pe161[C_p]	pe161[C_p]
		4ppan[C_c]	4ppan[C_c]
		fpram[C_c]	fpram[C_c]
		prbamp[C_c]	prbamp[C_c]
		prfp[C_c]	prfp[C_c]
		ps160[C_c]	ps160[C_c]
		ps161[C_c]	ps161[C_c]
		skm5p[C_c]	skm5p[C_c]
		so4[C_e]	so4[C_e]
		dmlz[C_c]	dmlz[C_c]
		xu5p__D[C_c]	xu5p__D[C_c]
		sl26da[C_c]	sl26da[C_c]
		scl[C_c]	scl[C_c]
		sheme[C_c]	sheme[C_c]
		skm[C_c]	skm[C_c]
		thmmp[C_c]	thmmp[C_c]
		u3hga[C_c]	u3hga[C_c]
		uamag[C_c]	uamag[C_c]
		ugmd[C_c]	ugmd[C_c]
		u3aga[C_c]	u3aga[C_c]
		uaccg[C_c]	uaccg[C_c]
		uama[C_c]	uama[C_c]
		uamr[C_c]	uamr[C_c]
		uppg3[C_c]	uppg3[C_c]

## Sheet: FBA essential reactions
LB	MH	M9C	M9S
R_3HOPCD	R_3HOPCD	R_3HOPCD	R_3HOPCD
R_A5PISO	R_A5PISO	R_A5PISO	R_A5PISO
R_ACCOAC	R_ACCOAC	R_ACCOAC	R_ACCOAC
R_ACHBS	R_ACHBS	R_ACGK	R_ACGK
R_ACLS	R_ACLS	R_ACHBS	R_ACHBS
R_ADCL	R_ADCL	R_ACLS	R_ACLS
R_AGPAT160	R_ADSL1r	R_ACOTA	R_ACOTA
R_AGPAT161	R_ADSL2r	R_ADCL	R_ADCL
R_ALAALAr	R_ADSS	R_ADSL1r	R_ADSL1r
R_APRAUR	R_AGPAT160	R_ADSL2r	R_ADSL2r
R_ASP1DC	R_AGPAT161	R_ADSS	R_ADSS
R_ASPCT	R_AICART	R_AGPAT160	R_AGPAT160
R_ASPK	R_AIRCr	R_AGPAT161	R_AGPAT161
R_BCR6pp	R_ALAALAr	R_AGPR	R_AGPR
R_BSCT	R_APRAUR	R_AICART	R_AICART
R_CBPS	R_ASP1DC	R_AIRCr	R_AIRCr
R_CDPMEK	R_ASPCT	R_ALAALAr	R_ALAALAr
R_CHDCCH	R_ASPK	R_ANPRT	R_ANPRT
R_CHORS	R_BCR6pp	R_ANS	R_ANS
R_CLt3_2pp	R_BSCT	R_APRAUR	R_APRAUR
R_CLtex	R_CBPS	R_ARGSL	R_ARGSL
R_CTPS2	R_CDPMEK	R_ARGSS	R_ARGSS
R_CU2tex	R_CHDCCH	R_ASP1DC	R_ASP1DC
R_CUabcpp	R_CHORS	R_ASPCT	R_ASPCT
R_CYSS	R_CLt3_2pp	R_ASPK	R_ASPK
R_DALAt2pp	R_CLtex	R_ASPTA	R_ASPTA
R_DAPDC	R_CTPS2	R_ATPPRT	R_ATPPRT
R_DAPE	R_CU2tex	R_BCR6pp	R_BCR6pp
R_DASYN160	R_CUabcpp	R_BSCT	R_BSCT
R_DASYN161	R_DALAt2pp	R_CBPS	R_CBPS
R_DB4PS	R_DAPDC	R_CDPMEK	R_CDPMEK
R_DDPA	R_DAPE	R_CHDCCH	R_CHDCCH
R_DHAD1	R_DASYN160	R_CHORM	R_CHORM
R_DHDPRy	R_DASYN161	R_CHORS	R_CHORS
R_DHDPS	R_DB4PS	R_CLt3_2pp	R_CLt3_2pp
R_DHFR	R_DDPA	R_CLtex	R_CLtex
R_DHFS	R_DHAD1	R_CTPS2	R_CTPS2
R_DHNAOT	R_DHDPRy	R_CU2tex	R_CU2tex
R_DHORTS	R_DHDPS	R_CUabcpp	R_CUabcpp
R_DHQS	R_DHFR	R_CYSS	R_CYSS
R_DHQTi	R_DHFS	R_DALAt2pp	R_DALAt2pp
R_DMATT	R_DHNAOT	R_DAPDC	R_DAPDC
R_DMPPS	R_DHORTS	R_DAPE	R_DAPE
R_DNMPPA	R_DHQS	R_DASYN160	R_DASYN160
R_DNTPPA	R_DHQTi	R_DASYN161	R_DASYN161
R_DPCOAK	R_DMATT	R_DB4PS	R_DB4PS
R_DPR	R_DMPPS	R_DDPA	R_DDPA
R_DTMPK	R_DNMPPA	R_DHAD1	R_DHAD1
R_DXPRIi	R_DNTPPA	R_DHDPRy	R_DHDPRy
R_DXPS	R_DPCOAK	R_DHDPS	R_DHDPS
R_E4PD	R_DPR	R_DHFR	R_DHFR
R_FCLT	R_DTMPK	R_DHFS	R_DHFS
R_FMNAT	R_DXPRIi	R_DHNAOT	R_DHNAOT
R_G1PACT	R_DXPS	R_DHORTS	R_DHORTS
R_G1SAT	R_E4PD	R_DHQS	R_DHQS
R_G3PD2	R_FBA	R_DHQTi	R_DHQTi
R_GCALDD	R_FBP	R_DMATT	R_DMATT
R_GF6PTA	R_FCLT	R_DMPPS	R_DMPPS
R_GK1	R_FEROpp	R_DNMPPA	R_DNMPPA
R_GLNS	R_FMNAT	R_DNTPPA	R_DNTPPA
R_GLUTRR	R_G1PACT	R_DPCOAK	R_DPCOAK
R_GLUTRS	R_G1SAT	R_DPR	R_DPR
R_GLYCLTt2r	R_G3PD2	R_DTMPK	R_DTMPK
R_GRTT	R_GAPD	R_DXPRIi	R_DXPRIi
R_GTPCI	R_GCALDD	R_DXPS	R_DXPS
R_HCO3E	R_GF6PTA	R_E4PD	R_E4PD
R_HMBS	R_GK1	R_FBA	R_FBA
R_HOCCD	R_GLUPRT	R_FBP	R_FBP
R_IPDPS	R_GLUTRR	R_FCLT	R_FCLT
R_K2L4Aabcpp	R_GLUTRS	R_FMNAT	R_FMNAT
R_KARA1	R_GLYCLTt2r	R_G1PACT	R_G1PACT
R_KARA2	R_GRTT	R_G1SAT	R_G1SAT
R_KDOCT2	R_GTPCI	R_G3PD2	R_G3PD2
R_KDOPP	R_HCO3E	R_G5SADs	R_G5SADs
R_KDOPS	R_HMBS	R_GAPD	R_GAPD
R_LPADSS	R_HOCCD	R_GCALDD	R_GCALDD
R_MCOATA	R_IMPC	R_GF6PTA	R_GF6PTA
R_MCTP1App	R_IPDPS	R_GK1	R_GK1
R_MECDPS	R_K2L4Aabcpp	R_GLNS	R_GLNS
R_MEPCT	R_KARA1	R_GLUPRT	R_GLUPRT
R_METAT	R_KARA2	R_GLUTRR	R_GLUTRR
R_MOAT	R_KDOCT2	R_GLUTRS	R_GLUTRS
R_MOAT2	R_KDOPP	R_GLYCLTt2r	R_GLYCLTt2r
R_MOHMT	R_KDOPS	R_GRTT	R_GRTT
R_MPTG	R_LPADSS	R_GTPCI	R_GTPCI
R_MTHFR3	R_MCOATA	R_HCO3E	R_HCO3E
R_NADK	R_MCTP1App	R_HISTD	R_HISTD
R_NDPK2	R_MECDPS	R_HISTP	R_HISTP
R_NDPK4	R_MEPCT	R_HMBS	R_HMBS
R_NNATr	R_METAT	R_HOCCD	R_HOCCD
R_NNDPR	R_MOAT	R_HSTPT	R_HSTPT
R_NPHS	R_MOAT2	R_IG3PS	R_IG3PS
R_O2t	R_MOHMT	R_IGPDH	R_IGPDH
R_OCHCCH	R_MPTG	R_IGPS	R_IGPS
R_OCTDPS	R_MTHFR3	R_IMPC	R_IMPC
R_OGCOAAT	R_NADK	R_IPDPS	R_IPDPS
R_OHPBAT	R_NDPK2	R_K2L4Aabcpp	R_K2L4Aabcpp
R_OMPDC	R_NDPK4	R_KARA1	R_KARA1
R_ORPT	R_NPHS	R_KARA2	R_KARA2
R_PANTS	R_O2t	R_KDOCT2	R_KDOCT2
R_PAPPT3	R_O2tpp	R_KDOPP	R_KDOPP
R_PDX5POi	R_OCHCCH	R_KDOPS	R_KDOPS
R_PDX5PS	R_OCTDPS	R_LPADSS	R_LPADSS
R_PE160abcpp	R_OGCOAAT	R_MCOATA	R_MCOATA
R_PE161abcpp	R_OHPBAT	R_MCTP1App	R_MCTP1App
R_PERD	R_OMPDC	R_MECDPS	R_MECDPS
R_PGAMT	R_ORPT	R_MEPCT	R_MEPCT
R_PMDPHT	R_PANTS	R_METAT	R_METAT
R_PMPK	R_PAPPT3	R_MOAT	R_MOAT
R_PNTK	R_PDX5POi	R_MOAT2	R_MOAT2
R_PPA	R_PDX5PS	R_MOHMT	R_MOHMT
R_PPBNGS	R_PE160abcpp	R_MPTG	R_MPTG
R_PPCDC	R_PE161abcpp	R_MTHFR3	R_MTHFR3
R_PPPGO	R_PERD	R_NADK	R_NADK
R_PRPPS	R_PGAMT	R_NDPK2	R_NDPK2
R_PSCVT	R_PGK	R_NDPK4	R_NDPK4
R_PSD160	R_PMDPHT	R_NNATr	R_NNATr
R_PSD161	R_PMPK	R_NNDPR	R_NNDPR
R_PSSA160	R_PNTK	R_NPHS	R_NPHS
R_PSSA161	R_PPA	R_O2t	R_O2t
R_PTPATi	R_PPBNGS	R_OCBT	R_OCBT
R_QULNS	R_PPCDC	R_OCHCCH	R_OCHCCH
R_RBFK	R_PPPGO	R_OCTDPS	R_OCTDPS
R_RBFSa	R_PRAGSr	R_OGCOAAT	R_OGCOAAT
R_RBFSb	R_PRAIS	R_OHPBAT	R_OHPBAT
R_SDPDS	R_PRASCSi	R_OMPDC	R_OMPDC
R_SERAT	R_PRFGS	R_ORPT	R_ORPT
R_SHCHD2	R_PRPPS	R_P5CR	R_P5CR
R_SHCHF	R_PSCVT	R_PANTS	R_PANTS
R_SHK3Dr	R_PSD160	R_PAPPT3	R_PAPPT3
R_SHKK	R_PSD161	R_PDX5POi	R_PDX5POi
R_TDSK	R_PSSA160	R_PDX5PS	R_PDX5PS
R_THDPS	R_PSSA161	R_PE160abcpp	R_PE160abcpp
R_TMDS	R_PTPATi	R_PE161abcpp	R_PE161abcpp
R_TMPK	R_RBFK	R_PERD	R_PERD
R_TMPPP	R_RBFSa	R_PGAMT	R_PGAMT
R_U23GAAT	R_RBFSb	R_PGK	R_PGK
R_UAAGDS	R_RPE	R_PHETA1	R_PHETA1
R_UAGAAT	R_SDPDS	R_PMDPHT	R_PMDPHT
R_UAGCVT	R_SHCHD2	R_PMPK	R_PMPK
R_UAGDP	R_SHCHF	R_PNTK	R_PNTK
R_UAGPT3	R_SHK3Dr	R_PPA	R_PPA
R_UAMAGS	R_SHKK	R_PPBNGS	R_PPBNGS
R_UAMAS	R_TDSK	R_PPCDC	R_PPCDC
R_UAPGR	R_THDPS	R_PPNDH	R_PPNDH
R_UDCPDP	R_TKT2	R_PPPGO	R_PPPGO
R_UGMDDS	R_TMDS	R_PRAGSr	R_PRAGSr
R_UHGADA	R_TMPK	R_PRAIi	R_PRAIi
R_UMPK	R_TMPPP	R_PRAIS	R_PRAIS
R_UPP3MT	R_TPI	R_PRAMPC	R_PRAMPC
R_UPP3S	R_U23GAAT	R_PRASCSi	R_PRASCSi
R_UPPDC1	R_UAAGDS	R_PRATPP	R_PRATPP
R_USHD	R_UAGAAT	R_PRFGS	R_PRFGS
R_VALTA	R_UAGCVT	R_PRMICI	R_PRMICI
R_EX_h2o_e	R_UAGDP	R_PRPPS	R_PRPPS
	R_UAGPT3	R_PSCVT	R_PSCVT
	R_UAMAGS	R_PSD160	R_PSD160
	R_UAMAS	R_PSD161	R_PSD161
	R_UAPGR	R_PSSA160	R_PSSA160
	R_UDCPDP	R_PSSA161	R_PSSA161
	R_UGMDDS	R_PTPATi	R_PTPATi
	R_UHGADA	R_QULNS	R_QULNS
	R_UMPK	R_RBFK	R_RBFK
	R_UPP3MT	R_RBFSa	R_RBFSa
	R_UPP3S	R_RBFSb	R_RBFSb
	R_UPPDC1	R_RPE	R_RPE
	R_USHD	R_SDPDS	R_SDPDS
	R_VALTA	R_SERAT	R_SERAT
		R_SHCHD2	R_SHCHD2
		R_SHCHF	R_SHCHF
		R_SHK3Dr	R_SHK3Dr
		R_SHKK	R_SHKK
		R_SULRi	R_SULRi
		R_TDSK	R_TDSK
		R_THDPS	R_THDPS
		R_THRS	R_THRS
		R_TKT2	R_TKT2
		R_TMDS	R_TMDS
		R_TMPK	R_TMPK
		R_TMPPP	R_TMPPP
		R_TPI	R_TPI
		R_U23GAAT	R_U23GAAT
		R_UAAGDS	R_UAAGDS
		R_UAGAAT	R_UAGAAT
		R_UAGCVT	R_UAGCVT
		R_UAGDP	R_UAGDP
		R_UAGPT3	R_UAGPT3
		R_UAMAGS	R_UAMAGS
		R_UAMAS	R_UAMAS
		R_UAPGR	R_UAPGR
		R_UDCPDP	R_UDCPDP
		R_UGMDDS	R_UGMDDS
		R_UHGADA	R_UHGADA
		R_UMPK	R_UMPK
		R_UPP3MT	R_UPP3MT
		R_UPP3S	R_UPP3S
		R_UPPDC1	R_UPPDC1
		R_USHD	R_USHD
		R_VALTA	R_VALTA
		R_EX_h2o_e	R_EX_h2o_e

## Sheet: MOMA essential genes
LB	MH	M9C	M9S
ABUW_2623	ABUW_2623	ABUW_2623	ABUW_2623
ABUW_2649	ABUW_2649	ABUW_3637	ABUW_3637
ABUW_2496	ABUW_2496	ABUW_2649	ABUW_2649
ABUW_3274	ABUW_3274	ABUW_2496	ABUW_2496
ABUW_3246	ABUW_3246	ABUW_3274	ABUW_3274
ABUW_2873	ABUW_2873	ABUW_3040	ABUW_3040
ABUW_0502	ABUW_1122	ABUW_3246	ABUW_3246
ABUW_0148	ABUW_2745	ABUW_2873	ABUW_2873
ABUW_3786	ABUW_0502	ABUW_1122	ABUW_1122
ABUW_3652	ABUW_1532	ABUW_2745	ABUW_2745
ABUW_3451	ABUW_3885	ABUW_0502	ABUW_0502
ABUW_2732	ABUW_3886	ABUW_1811	ABUW_1811
ABUW_2749	ABUW_0148	ABUW_1532	ABUW_1532
ABUW_3731	ABUW_3786	ABUW_3885	ABUW_3885
ABUW_3732	ABUW_3652	ABUW_3886	ABUW_3886
ABUW_3733	ABUW_3451	ABUW_0148	ABUW_0148
ABUW_3734	ABUW_2732	ABUW_3786	ABUW_3786
ABUW_3092	ABUW_2749	ABUW_3652	ABUW_3652
ABUW_2136	ABUW_3731	ABUW_2823	ABUW_2823
ABUW_1825	ABUW_3732	ABUW_3451	ABUW_3451
ABUW_0953	ABUW_3733	ABUW_2732	ABUW_2732
ABUW_0954	ABUW_3734	ABUW_2749	ABUW_2749
ABUW_1738	ABUW_3092	ABUW_3249	ABUW_3249
ABUW_0311	ABUW_2136	ABUW_3731	ABUW_3731
ABUW_0039	ABUW_1825	ABUW_3732	ABUW_3732
ABUW_0624	ABUW_3228	ABUW_3733	ABUW_3733
ABUW_1444	ABUW_0953	ABUW_3734	ABUW_3734
ABUW_0296	ABUW_0954	ABUW_3092	ABUW_3092
ABUW_3814	ABUW_1738	ABUW_1365	ABUW_1365
ABUW_0819	ABUW_0311	ABUW_2136	ABUW_2136
ABUW_2242	ABUW_0039	ABUW_1825	ABUW_1825
ABUW_3467	ABUW_0624	ABUW_0953	ABUW_0953
ABUW_1024	ABUW_1444	ABUW_0954	ABUW_0954
ABUW_1739	ABUW_0296	ABUW_1738	ABUW_1738
ABUW_0379	ABUW_3814	ABUW_0311	ABUW_0311
ABUW_2747	ABUW_0819	ABUW_0039	ABUW_0039
ABUW_3498	ABUW_2242	ABUW_0624	ABUW_0624
ABUW_1098	ABUW_3467	ABUW_1444	ABUW_1444
ABUW_1381	ABUW_1024	ABUW_0296	ABUW_0296
ABUW_0089	ABUW_1739	ABUW_3814	ABUW_3814
ABUW_3089	ABUW_0379	ABUW_0819	ABUW_0819
ABUW_2280	ABUW_2747	ABUW_2242	ABUW_2242
ABUW_1195	ABUW_2269	ABUW_3467	ABUW_3467
ABUW_3614	ABUW_0990	ABUW_1024	ABUW_1024
ABUW_1097	ABUW_3498	ABUW_1739	ABUW_1739
ABUW_0587	ABUW_1098	ABUW_0379	ABUW_0379
ABUW_3355	ABUW_1381	ABUW_2747	ABUW_2747
ABUW_2257	ABUW_0089	ABUW_2269	ABUW_2269
ABUW_2648	ABUW_1446	ABUW_0990	ABUW_0990
ABUW_1826	ABUW_3089	ABUW_3498	ABUW_3498
ABUW_2164	ABUW_2280	ABUW_1098	ABUW_1098
ABUW_1728	ABUW_1195	ABUW_1381	ABUW_1381
ABUW_1830	ABUW_3614	ABUW_0089	ABUW_0089
ABUW_2296	ABUW_1097	ABUW_1446	ABUW_1446
ABUW_2926	ABUW_0587	ABUW_3089	ABUW_3089
ABUW_0171	ABUW_3355	ABUW_2280	ABUW_2280
ABUW_1007	ABUW_2257	ABUW_1195	ABUW_1195
ABUW_2279	ABUW_2648	ABUW_3248	ABUW_3248
ABUW_0847	ABUW_1826	ABUW_3614	ABUW_3614
ABUW_2471	ABUW_2164	ABUW_1097	ABUW_1097
ABUW_0969	ABUW_1728	ABUW_3247	ABUW_3247
ABUW_2239	ABUW_1830	ABUW_0240	ABUW_0240
ABUW_0142	ABUW_2296	ABUW_0250	ABUW_0250
ABUW_0286	ABUW_2926	ABUW_1200	ABUW_1200
ABUW_0164	ABUW_0171	ABUW_0587	ABUW_0587
ABUW_0495	ABUW_2279	ABUW_3355	ABUW_3355
ABUW_1036	ABUW_0847	ABUW_2257	ABUW_2257
ABUW_0947	ABUW_2471	ABUW_2648	ABUW_2648
ABUW_0163	ABUW_0969	ABUW_1826	ABUW_1826
ABUW_3022	ABUW_2239	ABUW_2164	ABUW_2164
ABUW_1366	ABUW_0142	ABUW_1728	ABUW_1728
ABUW_0103	ABUW_0286	ABUW_1830	ABUW_1830
ABUW_0472	ABUW_0164	ABUW_2296	ABUW_2296
ABUW_0094	ABUW_0495	ABUW_2926	ABUW_2926
ABUW_3650	ABUW_1036	ABUW_0171	ABUW_0171
ABUW_0686	ABUW_0947	ABUW_2279	ABUW_3838
ABUW_0853	ABUW_0163	ABUW_1730	ABUW_2279
ABUW_0376	ABUW_2271	ABUW_0847	ABUW_1730
ABUW_0295	ABUW_3022	ABUW_2471	ABUW_0847
ABUW_2258	ABUW_1366	ABUW_0969	ABUW_2471
ABUW_1014	ABUW_1531	ABUW_2239	ABUW_0969
ABUW_0092	ABUW_0981	ABUW_0142	ABUW_2239
ABUW_1743	ABUW_0059	ABUW_0286	ABUW_0142
ABUW_0284	ABUW_1002	ABUW_0164	ABUW_0286
ABUW_3250	ABUW_0103	ABUW_0495	ABUW_0164
ABUW_0146	ABUW_0472	ABUW_1036	ABUW_0495
ABUW_3630	ABUW_0094	ABUW_0947	ABUW_1036
ABUW_0147	ABUW_3650	ABUW_0163	ABUW_0947
ABUW_1687	ABUW_3231	ABUW_2271	ABUW_0163
ABUW_0285	ABUW_0686	ABUW_3022	ABUW_2271
ABUW_0152	ABUW_0853	ABUW_1366	ABUW_3022
ABUW_3613	ABUW_0376	ABUW_1531	ABUW_1366
ABUW_1190	ABUW_0295	ABUW_0616	ABUW_1531
ABUW_1613	ABUW_2258	ABUW_0981	ABUW_0616
ABUW_1613	ABUW_1014	ABUW_3531	ABUW_0981
	ABUW_0092	ABUW_0059	ABUW_3531
	ABUW_3548	ABUW_1002	ABUW_0059
	ABUW_1743	ABUW_0246	ABUW_1002
	ABUW_0284	ABUW_0103	ABUW_0246
	ABUW_3250	ABUW_0472	ABUW_0103
	ABUW_0146	ABUW_0094	ABUW_0472
	ABUW_3630	ABUW_3650	ABUW_3222
	ABUW_0147	ABUW_3231	ABUW_0094
	ABUW_1687	ABUW_0686	ABUW_3650
	ABUW_0285	ABUW_0853	ABUW_3231
	ABUW_0152	ABUW_0376	ABUW_0686
	ABUW_3613	ABUW_0295	ABUW_0853
	ABUW_1190	ABUW_0643	ABUW_0376
	ABUW_1613	ABUW_0698	ABUW_0295
		ABUW_2258	ABUW_0643
		ABUW_1014	ABUW_0698
		ABUW_0092	ABUW_2258
		ABUW_3548	ABUW_1014
		ABUW_1743	ABUW_0092
		ABUW_0284	ABUW_3548
		ABUW_3250	ABUW_1743
		ABUW_0146	ABUW_0284
		ABUW_3630	ABUW_3250
		ABUW_0147	ABUW_0146
		ABUW_1687	ABUW_3630
		ABUW_0285	ABUW_0147
		ABUW_0152	ABUW_1687
		ABUW_3613	ABUW_0285
		ABUW_1190	ABUW_0152
		ABUW_1613	ABUW_3613
			ABUW_1190
			ABUW_1613

## Sheet: MOMA essential metabolites
LB	MH	M9C	M9S
10fthf[C_c]	10fthf[C_c]	10fthf[C_c]	10fthf[C_c]
adp[C_c]	adp[C_c]	adp[C_c]	adp[C_c]
atp[C_c]	atp[C_c]	atp[C_c]	atp[C_c]
glu__L[C_c]	glu__L[C_c]	glu__L[C_c]	glu__L[C_c]
pi[C_c]	pi[C_c]	pi[C_c]	pi[C_c]
h2o[C_c]	h2o[C_c]	h2o[C_c]	h2o[C_c]
nh4[C_c]	o2[C_c]	nh4[C_c]	nh4[C_c]
o2[C_c]	h[C_c]	o2[C_c]	o2[C_c]
h[C_c]	udp[C_c]	h[C_c]	h[C_c]
udp[C_c]	nad[C_c]	udp[C_c]	udp[C_c]
nad[C_c]	nadh[C_c]	nad[C_c]	nad[C_c]
nadh[C_c]	coa[C_c]	nadh[C_c]	nadh[C_c]
coa[C_c]	nadp[C_c]	coa[C_c]	coa[C_c]
nadp[C_c]	nadph[C_c]	nadp[C_c]	nadp[C_c]
nadph[C_c]	h[C_p]	nadph[C_c]	nadph[C_c]
h[C_p]	23dhmb[C_c]	h[C_p]	h[C_p]
23dhmb[C_c]	23dhmp[C_c]	23dhmb[C_c]	23dhmb[C_c]
23dhmp[C_c]	23dhdp[C_c]	23dhmp[C_c]	23dhmp[C_c]
23dhdp[C_c]	amp[C_c]	23dhdp[C_c]	23dhdp[C_c]
amp[C_c]	ppi[C_c]	amp[C_c]	amp[C_c]
ppi[C_c]	pe160[C_c]	ppi[C_c]	ppi[C_c]
pe160[C_c]	pe161[C_c]	pe160[C_c]	pe160[C_c]
pe161[C_c]	pyr[C_c]	pe161[C_c]	pe161[C_c]
pyr[C_c]	akg[C_c]	pyr[C_c]	pyr[C_c]
akg[C_c]	2dda7p[C_c]	akg[C_c]	akg[C_c]
2dda7p[C_c]	2dhp[C_c]	2dda7p[C_c]	2dda7p[C_c]
2dhp[C_c]	3mob[C_c]	2dhp[C_c]	2dhp[C_c]
3mob[C_c]	2obut[C_c]	3mob[C_c]	3mob[C_c]
2obut[C_c]	h[C_e]	2obut[C_c]	2obut[C_c]
h[C_e]	hco3[C_c]	h[C_e]	h[C_e]
hco3[C_c]	2mahmp[C_c]	hco3[C_c]	hco3[C_c]
2mahmp[C_c]	4ampm[C_c]	2mahmp[C_c]	2mahmp[C_c]
4ampm[C_c]	gtp[C_c]	4ampm[C_c]	4ampm[C_c]
gtp[C_c]	co2[C_c]	gtp[C_c]	gtp[C_c]
co2[C_c]	ahcys[C_c]	co2[C_c]	co2[C_c]
ahcys[C_c]	amet[C_c]	ahcys[C_c]	ahcys[C_c]
amet[C_c]	leu__L[C_c]	amet[C_c]	amet[C_c]
leu__L[C_c]	ACP[C_c]	leu__L[C_c]	leu__L[C_c]
ACP[C_c]	3hmrsACP[C_c]	ACP[C_c]	ACP[C_c]
3hmrsACP[C_c]	3hpimcoa[C_c]	3hmrsACP[C_c]	3hmrsACP[C_c]
3hpimcoa[C_c]	3opimcoa[C_c]	3hpimcoa[C_c]	3hpimcoa[C_c]
3opimcoa[C_c]	o2[C_p]	3opimcoa[C_c]	3opimcoa[C_c]
malcoa[C_c]	malcoa[C_c]	malcoa[C_c]	malcoa[C_c]
succoa[C_c]	succoa[C_c]	succoa[C_c]	succoa[C_c]
malACP[C_c]	malACP[C_c]	malACP[C_c]	malACP[C_c]
ddcaACP[C_c]	ddcaACP[C_c]	ddcaACP[C_c]	ddcaACP[C_c]
palmACP[C_c]	palmACP[C_c]	palmACP[C_c]	palmACP[C_c]
hdeACP[C_c]	hdeACP[C_c]	hdeACP[C_c]	hdeACP[C_c]
accoa[C_c]	accoa[C_c]	accoa[C_c]	accoa[C_c]
asp__L[C_c]	3pg[C_c]	3pg[C_c]	3pg[C_c]
4abz[C_c]	asp__L[C_c]	asp__L[C_c]	asp__L[C_c]
benzcoa[C_c]	4abz[C_c]	so3[C_c]	so3[C_c]
fdxr_42[C_c]	benzcoa[C_c]	4abz[C_c]	4abz[C_c]
fad[C_c]	fdxr_42[C_c]	benzcoa[C_c]	benzcoa[C_c]
ala__L[C_c]	fad[C_c]	fdxr_42[C_c]	fdxr_42[C_c]
phthr[C_c]	ala__L[C_c]	fad[C_c]	fad[C_c]
for[C_c]	phthr[C_c]	ala__L[C_c]	ala__L[C_c]
cl[C_c]	for[C_c]	phthr[C_c]	phthr[C_c]
cl[C_e]	cl[C_c]	for[C_c]	for[C_c]
ala__D[C_c]	cl[C_e]	cl[C_c]	cl[C_c]
ala__D[C_p]	ala__D[C_c]	cl[C_e]	cl[C_e]
5aop[C_c]	ala__D[C_p]	ala__D[C_c]	ala__D[C_c]
prpp[C_c]	5aop[C_c]	ala__D[C_p]	ala__D[C_p]
ribflv[C_c]	prpp[C_c]	5aop[C_c]	5aop[C_c]
5mthf[C_c]	ribflv[C_c]	prpp[C_c]	prpp[C_c]
ahdt[C_c]	air[C_c]	ribflv[C_c]	ribflv[C_c]
gln__L[C_c]	5mthf[C_c]	air[C_c]	air[C_c]
cys__L[C_c]	ahdt[C_c]	5mthf[C_c]	5mthf[C_c]
ser__L[C_c]	gln__L[C_c]	ahdt[C_c]	ahdt[C_c]
thr__L[C_c]	cys__L[C_c]	gln__L[C_c]	gln__L[C_c]
ara5p[C_c]	ser__L[C_c]	cys__L[C_c]	cys__L[C_c]
ru5p__D[C_c]	thr__L[C_c]	ser__L[C_c]	ser__L[C_c]
his__L[C_c]	ara5p[C_c]	thr__L[C_c]	thr__L[C_c]
dtdp[C_c]	ru5p__D[C_c]	ara5p[C_c]	ara5p[C_c]
pep[C_c]	his__L[C_c]	ru5p__D[C_c]	ru5p__D[C_c]
acgam1p[C_c]	dtdp[C_c]	his__L[C_c]	his__L[C_c]
uacgam[C_c]	pep[C_c]	dtdp[C_c]	dtdp[C_c]
udcpp[C_c]	acgam1p[C_c]	anth[C_c]	anth[C_c]
ump[C_c]	uacgam[C_c]	pep[C_c]	pep[C_c]
2ahbut[C_c]	udcpp[C_c]	acgam1p[C_c]	acgam1p[C_c]
thmpp[C_c]	ump[C_c]	uacgam[C_c]	uacgam[C_c]
ctp[C_c]	2ahbut[C_c]	udcpp[C_c]	udcpp[C_c]
fmn[C_c]	thmpp[C_c]	ump[C_c]	ump[C_c]
pan4p[C_c]	ctp[C_c]	acglu[C_c]	acglu[C_c]
acser[C_c]	pi[C_e]	2ahbut[C_c]	2ahbut[C_c]
nh4[C_e]	fmn[C_c]	thmpp[C_c]	thmpp[C_c]
4adcho[C_c]	pan4p[C_c]	ctp[C_c]	ctp[C_c]
chor[C_c]	nh4[C_e]	acorn[C_c]	acorn[C_c]
datp[C_c]	4adcho[C_c]	orn[C_c]	orn[C_c]
dgtp[C_c]	chor[C_c]	acg5sa[C_c]	acg5sa[C_c]
gmp[C_c]	datp[C_c]	pi[C_e]	pi[C_e]
26dap_LL[C_c]	dgtp[C_c]	fmn[C_c]	fmn[C_c]
r5p[C_c]	gmp[C_c]	pan4p[C_c]	pan4p[C_c]
cmp[C_c]	26dap_LL[C_c]	acser[C_c]	acser[C_c]
1hdecg3p[C_c]	r5p[C_c]	nh4[C_e]	nh4[C_e]
pa160[C_c]	aicar[C_c]	4adcho[C_c]	4adcho[C_c]
1hdec9eg3p[C_c]	dcamp[C_c]	chor[C_c]	chor[C_c]
pa161[C_c]	25aics[C_c]	datp[C_c]	datp[C_c]
gly[C_c]	imp[C_c]	dgtp[C_c]	dgtp[C_c]
f6p[C_c]	cmp[C_c]	gmp[C_c]	gmp[C_c]
hcys__L[C_c]	1hdecg3p[C_c]	26dap_LL[C_c]	26dap_LL[C_c]
gcald[C_c]	pa160[C_c]	r5p[C_c]	r5p[C_c]
met__L[C_c]	1hdec9eg3p[C_c]	aicar[C_c]	aicar[C_c]
h2s[C_c]	pa161[C_c]	aps[C_c]	aps[C_c]
thf[C_c]	gly[C_c]	dcamp[C_c]	dcamp[C_c]
dhnpt[C_c]	f6p[C_c]	25aics[C_c]	25aics[C_c]
alaala[C_c]	hcys__L[C_c]	imp[C_c]	imp[C_c]
asn__L[C_c]	gcald[C_c]	cmp[C_c]	cmp[C_c]
ala_B[C_c]	met__L[C_c]	1hdecg3p[C_c]	1hdecg3p[C_c]
glu__D[C_c]	thf[C_c]	pa160[C_c]	pa160[C_c]
pydx5p[C_c]	5aizc[C_c]	1hdec9eg3p[C_c]	1hdec9eg3p[C_c]
arg__L[C_c]	dhnpt[C_c]	pa161[C_c]	pa161[C_c]
dhap[C_c]	alaala[C_c]	gly[C_c]	gly[C_c]
pe160[C_p]	asn__L[C_c]	f6p[C_c]	f6p[C_c]
mql8[C_c]	ala_B[C_c]	hcys__L[C_c]	hcys__L[C_c]
2dmmq8[C_c]	glu__D[C_c]	gcald[C_c]	gcald[C_c]
pro__L[C_c]	pydx5p[C_c]	met__L[C_c]	met__L[C_c]
thdp[C_c]	arg__L[C_c]	h2s[C_c]	h2s[C_c]
4ppcys[C_c]	dhap[C_c]	thf[C_c]	thf[C_c]
glyc3p[C_c]	pe160[C_p]	5aizc[C_c]	5aizc[C_c]
lys__L[C_c]	mql8[C_c]	dhnpt[C_c]	dhnpt[C_c]
dpcoa[C_c]	2dmmq8[C_c]	alaala[C_c]	alaala[C_c]
5aprbu[C_c]	pro__L[C_c]	asn__L[C_c]	asn__L[C_c]
5apru[C_c]	thdp[C_c]	ala_B[C_c]	ala_B[C_c]
fe2[C_c]	4ppcys[C_c]	glu__D[C_c]	glu__D[C_c]
phe__L[C_c]	glyc3p[C_c]	pydx5p[C_c]	pydx5p[C_c]
so4[C_c]	lys__L[C_c]	arg__L[C_c]	arg__L[C_c]
aspsa[C_c]	dpcoa[C_c]	dhap[C_c]	dhap[C_c]
aso3[C_c]	5aprbu[C_c]	pe160[C_p]	pe160[C_p]
aso3[C_e]	5apru[C_c]	mql8[C_c]	mql8[C_c]
cbp[C_c]	fe2[C_c]	2dmmq8[C_c]	2dmmq8[C_c]
k[C_c]	phe__L[C_c]	pro__L[C_c]	pro__L[C_c]
k[C_e]	so4[C_c]	pran[C_c]	pran[C_c]
iasp[C_c]	aspsa[C_c]	hisp[C_c]	hisp[C_c]
ch15deccoa[C_c]	cbp[C_c]	imacp[C_c]	imacp[C_c]
ile__L[C_c]	k[C_c]	thdp[C_c]	thdp[C_c]
e4p[C_c]	k[C_e]	4ppcys[C_c]	4ppcys[C_c]
cu2[C_c]	ch15deccoa[C_c]	glyc3p[C_c]	glyc3p[C_c]
sbzcoa[C_c]	ile__L[C_c]	lys__L[C_c]	lys__L[C_c]
ca2[C_c]	e4p[C_c]	dpcoa[C_c]	dpcoa[C_c]
ca2[C_e]	cu2[C_c]	5aprbu[C_c]	5aprbu[C_c]
cdpdhdecg[C_c]	sbzcoa[C_c]	5apru[C_c]	5apru[C_c]
cdpdhdec9eg[C_c]	ca2[C_c]	fe2[C_c]	fe2[C_c]
2p4c2me[C_c]	ca2[C_e]	citr__L[C_c]	citr__L[C_c]
4c2me[C_c]	cdpdhdecg[C_c]	argsuc[C_c]	argsuc[C_c]
6hch1eccoa[C_c]	cdpdhdec9eg[C_c]	phe__L[C_c]	phe__L[C_c]
3psme[C_c]	2p4c2me[C_c]	so4[C_c]	so4[C_c]
mg2[C_c]	4c2me[C_c]	aspsa[C_c]	aspsa[C_c]
mg2[C_e]	6hch1eccoa[C_c]	cbp[C_c]	cbp[C_c]
mn2[C_c]	3psme[C_c]	k[C_c]	k[C_c]
mn2[C_e]	mg2[C_c]	k[C_e]	k[C_e]
cobalt2[C_c]	mg2[C_e]	iasp[C_c]	iasp[C_c]
cobalt2[C_e]	mn2[C_c]	prbatp[C_c]	prbatp[C_c]
zn2[C_c]	mn2[C_e]	ch15deccoa[C_c]	ch15deccoa[C_c]
zn2[C_e]	cobalt2[C_c]	ile__L[C_c]	ile__L[C_c]
cl[C_p]	cobalt2[C_e]	e4p[C_c]	e4p[C_c]
fe3[C_c]	zn2[C_c]	cu2[C_c]	cu2[C_c]
co2[C_e]	zn2[C_e]	sbzcoa[C_c]	sbzcoa[C_c]
cpppg3[C_c]	cl[C_p]	ca2[C_c]	ca2[C_c]
pppg9[C_c]	fe3[C_c]	ca2[C_e]	ca2[C_e]
utp[C_c]	co2[C_e]	cdpdhdecg[C_c]	cdpdhdecg[C_c]
cu2[C_p]	cpppg3[C_c]	cdpdhdec9eg[C_c]	cdpdhdec9eg[C_c]
cu2[C_e]	pppg9[C_c]	2p4c2me[C_c]	2p4c2me[C_c]
o2[C_e]	utp[C_c]	4c2me[C_c]	4c2me[C_c]
dctp[C_c]	cu2[C_p]	6hch1eccoa[C_c]	6hch1eccoa[C_c]
26dap__M[C_c]	cu2[C_e]	pphn[C_c]	pphn[C_c]
db4p[C_c]	o2[C_e]	3psme[C_c]	3psme[C_c]
nicrnt[C_c]	dctp[C_c]	mg2[C_c]	mg2[C_c]
dump[C_c]	26dap__M[C_c]	mg2[C_e]	mg2[C_e]
frdp[C_c]	db4p[C_c]	mn2[C_c]	mn2[C_c]
ipdp[C_c]	dump[C_c]	mn2[C_e]	mn2[C_e]
g3p[C_c]	frdp[C_c]	cobalt2[C_c]	cobalt2[C_c]
dhf[C_c]	ipdp[C_c]	cobalt2[C_e]	cobalt2[C_e]
dhpt[C_c]	g3p[C_c]	zn2[C_c]	zn2[C_c]
dhna[C_c]	dhf[C_c]	zn2[C_e]	zn2[C_e]
octdp[C_c]	dhpt[C_c]	cl[C_p]	cl[C_p]
dhor__S[C_c]	dhna[C_c]	fe3[C_c]	fe3[C_c]
dhpmp[C_c]	octdp[C_c]	co2[C_e]	co2[C_e]
mlthf[C_c]	dhor__S[C_c]	cpppg3[C_c]	cpppg3[C_c]
3dhq[C_c]	dhpmp[C_c]	pppg9[C_c]	pppg9[C_c]
3dhsk[C_c]	mlthf[C_c]	utp[C_c]	utp[C_c]
dmpp[C_c]	3dhq[C_c]	cu2[C_p]	cu2[C_p]
grdp[C_c]	3dhsk[C_c]	cu2[C_e]	cu2[C_e]
4r5au[C_c]	fdp[C_c]	o2[C_e]	o2[C_e]
h2mb4p[C_c]	dmpp[C_c]	dctp[C_c]	dctp[C_c]
dnad[C_c]	grdp[C_c]	26dap__M[C_c]	26dap__M[C_c]
dttp[C_c]	4r5au[C_c]	db4p[C_c]	db4p[C_c]
pant__R[C_c]	h2mb4p[C_c]	nicrnt[C_c]	nicrnt[C_c]
dscl[C_c]	dttp[C_c]	dump[C_c]	dump[C_c]
dtmp[C_c]	pant__R[C_c]	frdp[C_c]	frdp[C_c]
2me4p[C_c]	dscl[C_c]	ipdp[C_c]	ipdp[C_c]
dxyl5p[C_c]	dtmp[C_c]	g3p[C_c]	g3p[C_c]
4per[C_c]	2me4p[C_c]	dhf[C_c]	dhf[C_c]
udcpdp[C_c]	dxyl5p[C_c]	dhpt[C_c]	dhpt[C_c]
kdo2lipid4[C_c]	4per[C_c]	dhna[C_c]	dhna[C_c]
trp__L[C_c]	udcpdp[C_c]	octdp[C_c]	octdp[C_c]
val__L[C_c]	kdo2lipid4[C_c]	dhor__S[C_c]	dhor__S[C_c]
tyr__L[C_c]	trp__L[C_c]	dhpmp[C_c]	dhpmp[C_c]
pheme[C_c]	val__L[C_c]	mlthf[C_c]	mlthf[C_c]
ppp9[C_c]	tyr__L[C_c]	3dhq[C_c]	3dhq[C_c]
gam1p[C_c]	pheme[C_c]	3dhsk[C_c]	3dhsk[C_c]
glu1sa[C_c]	ppp9[C_c]	fdp[C_c]	fdp[C_c]
uaagmda[C_c]	fe2[C_e]	dmpp[C_c]	dmpp[C_c]
glutrna[C_c]	fe2[C_p]	grdp[C_c]	grdp[C_c]
trnaglu[C_c]	gam1p[C_c]	4r5au[C_c]	4r5au[C_c]
glyclt[C_e]	glu1sa[C_c]	h2mb4p[C_c]	h2mb4p[C_c]
4mpetz[C_c]	fgam[C_c]	dnad[C_c]	dnad[C_c]
hmbil[C_c]	gar[C_c]	dttp[C_c]	dttp[C_c]
ppbng[C_c]	uaagmda[C_c]	pant__R[C_c]	pant__R[C_c]
6occhcoa[C_c]	pram[C_c]	dscl[C_c]	dscl[C_c]
hom__L[C_c]	glutrna[C_c]	dtmp[C_c]	dtmp[C_c]
kdo2lipid4[C_p]	trnaglu[C_c]	2me4p[C_c]	2me4p[C_c]
ckdo[C_c]	glyclt[C_e]	dxyl5p[C_c]	dxyl5p[C_c]
kdo[C_c]	xmp[C_c]	4per[C_c]	4per[C_c]
kdo8p[C_c]	4mpetz[C_c]	udcpdp[C_c]	udcpdp[C_c]
lipidAds[C_c]	hmbil[C_c]	kdo2lipid4[C_c]	kdo2lipid4[C_c]
lipidX[C_c]	ppbng[C_c]	trp__L[C_c]	trp__L[C_c]
u23ga[C_c]	6occhcoa[C_c]	val__L[C_c]	val__L[C_c]
murein5p5p[C_p]	kdo2lipid4[C_p]	tyr__L[C_c]	tyr__L[C_c]
murein5px4p[C_p]	ckdo[C_c]	pheme[C_c]	pheme[C_c]
2mecdp[C_c]	kdo[C_c]	ppp9[C_c]	ppp9[C_c]
kdolipid4[C_c]	kdo8p[C_c]	gam1p[C_c]	gam1p[C_c]
lipidA[C_c]	lipidAds[C_c]	glu1sa[C_c]	glu1sa[C_c]
quln[C_c]	lipidX[C_c]	1pyr5c[C_c]	1pyr5c[C_c]
ohpb[C_c]	u23ga[C_c]	glu5sa[C_c]	glu5sa[C_c]
orot5p[C_c]	murein5p5p[C_p]	fgam[C_c]	fgam[C_c]
pnto__R[C_c]	murein5px4p[C_p]	gar[C_c]	gar[C_c]
uagmda[C_c]	2mecdp[C_c]	uaagmda[C_c]	uaagmda[C_c]
ugmda[C_c]	kdolipid4[C_c]	pram[C_c]	pram[C_c]
pdx5p[C_c]	lipidA[C_c]	glutrna[C_c]	glutrna[C_c]
pe161[C_p]	ohpb[C_c]	trnaglu[C_c]	trnaglu[C_c]
4ppan[C_c]	orot5p[C_c]	glyclt[C_e]	glyclt[C_e]
ps160[C_c]	pnto__R[C_c]	xmp[C_c]	xmp[C_c]
ps161[C_c]	uagmda[C_c]	histd[C_c]	histd[C_c]
skm5p[C_c]	ugmda[C_c]	4mpetz[C_c]	4mpetz[C_c]
so4[C_e]	pdx5p[C_c]	hmbil[C_c]	hmbil[C_c]
dmlz[C_c]	pe161[C_p]	ppbng[C_c]	ppbng[C_c]
xu5p__D[C_c]	s7p[C_c]	6occhcoa[C_c]	6occhcoa[C_c]
sl26da[C_c]	4ppan[C_c]	hom__L[C_c]	hom__L[C_c]
scl[C_c]	fpram[C_c]	phom[C_c]	phom[C_c]
sheme[C_c]	ps160[C_c]	eig3p[C_c]	eig3p[C_c]
skm[C_c]	ps161[C_c]	prlp[C_c]	prlp[C_c]
thmmp[C_c]	skm5p[C_c]	2cpr5p[C_c]	2cpr5p[C_c]
u3hga[C_c]	so4[C_e]	3ig3p[C_c]	3ig3p[C_c]
uamag[C_c]	dmlz[C_c]	kdo2lipid4[C_p]	kdo2lipid4[C_p]
ugmd[C_c]	xu5p__D[C_c]	ckdo[C_c]	ckdo[C_c]
u3aga[C_c]	sl26da[C_c]	kdo[C_c]	kdo[C_c]
uaccg[C_c]	scl[C_c]	kdo8p[C_c]	kdo8p[C_c]
uama[C_c]	sheme[C_c]	lipidAds[C_c]	lipidAds[C_c]
uamr[C_c]	skm[C_c]	lipidX[C_c]	lipidX[C_c]
uppg3[C_c]	thmmp[C_c]	u23ga[C_c]	u23ga[C_c]
	u3hga[C_c]	murein5p5p[C_p]	murein5p5p[C_p]
	uamag[C_c]	murein5px4p[C_p]	murein5px4p[C_p]
	ugmd[C_c]	2mecdp[C_c]	2mecdp[C_c]
	u3aga[C_c]	kdolipid4[C_c]	kdolipid4[C_c]
	uaccg[C_c]	lipidA[C_c]	lipidA[C_c]
	uama[C_c]	quln[C_c]	quln[C_c]
	uamr[C_c]	ohpb[C_c]	ohpb[C_c]
	uppg3[C_c]	orot5p[C_c]	orot5p[C_c]
		pnto__R[C_c]	pnto__R[C_c]
		uagmda[C_c]	uagmda[C_c]
		ugmda[C_c]	ugmda[C_c]
		pdx5p[C_c]	pdx5p[C_c]
		pe161[C_p]	pe161[C_p]
		4ppan[C_c]	4ppan[C_c]
		fpram[C_c]	fpram[C_c]
		prbamp[C_c]	prbamp[C_c]
		prfp[C_c]	prfp[C_c]
		ps160[C_c]	ps160[C_c]
		ps161[C_c]	ps161[C_c]
		skm5p[C_c]	skm5p[C_c]
		so4[C_e]	so4[C_e]
		dmlz[C_c]	dmlz[C_c]
		xu5p__D[C_c]	xu5p__D[C_c]
		sl26da[C_c]	sl26da[C_c]
		scl[C_c]	scl[C_c]
		sheme[C_c]	sheme[C_c]
		skm[C_c]	skm[C_c]
		thmmp[C_c]	thmmp[C_c]
		u3hga[C_c]	u3hga[C_c]
		uamag[C_c]	uamag[C_c]
		ugmd[C_c]	ugmd[C_c]
		u3aga[C_c]	u3aga[C_c]
		uaccg[C_c]	uaccg[C_c]
		uama[C_c]	uama[C_c]
		uamr[C_c]	uamr[C_c]
		uppg3[C_c]	uppg3[C_c]

## Sheet: MOMA essential reactions
LB	MH	M9C	M9S
R_3HOPCD	R_3HOPCD	R_3HOPCD	R_3HOPCD
R_A5PISO	R_A5PISO	R_A5PISO	R_A5PISO
R_ACCOAC	R_ACCOAC	R_ACCOAC	R_ACCOAC
R_ACHBS	R_ACHBS	R_ACGK	R_ACGK
R_ACLS	R_ACLS	R_ACHBS	R_ACHBS
R_ADCL	R_ADCL	R_ACLS	R_ACLS
R_AGPAT160	R_ADSL1r	R_ACOTA	R_ACOTA
R_AGPAT161	R_ADSL2r	R_ADCL	R_ADCL
R_ALAALAr	R_ADSS	R_ADSL1r	R_ADSL1r
R_APRAUR	R_AGPAT160	R_ADSL2r	R_ADSL2r
R_ASPCT	R_AGPAT161	R_ADSS	R_ADSS
R_ASPK	R_AICART	R_AGPAT160	R_AGPAT160
R_ATPS4rpp	R_AIRCr	R_AGPAT161	R_AGPAT161
R_BCR6pp	R_ALAALAr	R_AGPR	R_AGPR
R_BSCT	R_APRAUR	R_AICART	R_AICART
R_CBPS	R_ASPCT	R_AIRCr	R_AIRCr
R_CDPMEK	R_ASPK	R_ALAALAr	R_ALAALAr
R_CHDCCH	R_ATPS4rpp	R_ANPRT	R_ANPRT
R_CHORS	R_BCR6pp	R_ANS	R_ANS
R_CLt3_2pp	R_BSCT	R_APRAUR	R_APRAUR
R_CLtex	R_CBPS	R_ARGSL	R_ARGSL
R_CTPS2	R_CDPMEK	R_ARGSS	R_ARGSS
R_CU2tex	R_CHDCCH	R_ASPCT	R_ASPCT
R_CUabcpp	R_CHORS	R_ASPK	R_ASPK
R_CYSS	R_CLt3_2pp	R_ASPTA	R_ASPTA
R_DALAt2pp	R_CLtex	R_ATPPRT	R_ATPPRT
R_DAPDC	R_CTPS2	R_ATPS4rpp	R_ATPS4rpp
R_DAPE	R_CU2tex	R_BCR6pp	R_BCR6pp
R_DASYN160	R_CUabcpp	R_BSCT	R_BSCT
R_DASYN161	R_DALAt2pp	R_CBPS	R_CBPS
R_DB4PS	R_DAPDC	R_CDPMEK	R_CDPMEK
R_DDPA	R_DAPE	R_CHDCCH	R_CHDCCH
R_DHAD1	R_DASYN160	R_CHORM	R_CHORM
R_DHDPRy	R_DASYN161	R_CHORS	R_CHORS
R_DHDPS	R_DB4PS	R_CLt3_2pp	R_CLt3_2pp
R_DHFR	R_DDPA	R_CLtex	R_CLtex
R_DHFS	R_DHAD1	R_CTPS2	R_CTPS2
R_DHNAOT	R_DHDPRy	R_CU2tex	R_CU2tex
R_DHORTS	R_DHDPS	R_CUabcpp	R_CUabcpp
R_DHQS	R_DHFR	R_CYSS	R_CYSS
R_DHQTi	R_DHFS	R_DALAt2pp	R_DALAt2pp
R_DMATT	R_DHNAOT	R_DAPDC	R_DAPDC
R_DMPPS	R_DHORTS	R_DAPE	R_DAPE
R_DNMPPA	R_DHQS	R_DASYN160	R_DASYN160
R_DNTPPA	R_DHQTi	R_DASYN161	R_DASYN161
R_DTMPK	R_DMATT	R_DB4PS	R_DB4PS
R_DXPRIi	R_DMPPS	R_DDPA	R_DDPA
R_DXPS	R_DNMPPA	R_DHAD1	R_DHAD1
R_E4PD	R_DNTPPA	R_DHDPRy	R_DHDPRy
R_FCLT	R_DTMPK	R_DHDPS	R_DHDPS
R_G1PACT	R_DXPRIi	R_DHFR	R_DHFR
R_G1SAT	R_DXPS	R_DHFS	R_DHFS
R_G3PD2	R_E4PD	R_DHNAOT	R_DHNAOT
R_GCALDD	R_FBA	R_DHORTS	R_DHORTS
R_GF6PTA	R_FBP	R_DHQS	R_DHQS
R_GK1	R_FCLT	R_DHQTi	R_DHQTi
R_GLNS	R_FEROpp	R_DMATT	R_DMATT
R_GLUTRR	R_G1PACT	R_DMPPS	R_DMPPS
R_GLUTRS	R_G1SAT	R_DNMPPA	R_DNMPPA
R_GLYCLTt2r	R_G3PD2	R_DNTPPA	R_DNTPPA
R_GRTT	R_GAPD	R_DTMPK	R_DTMPK
R_GTPCI	R_GCALDD	R_DXPRIi	R_DXPRIi
R_HCO3E	R_GF6PTA	R_DXPS	R_DXPS
R_HMBS	R_GK1	R_E4PD	R_E4PD
R_HOCCD	R_GLUPRT	R_FBA	R_FBA
R_IPDPS	R_GLUTRR	R_FBP	R_FBP
R_K2L4Aabcpp	R_GLUTRS	R_FCLT	R_FCLT
R_KARA1	R_GLYCLTt2r	R_G1PACT	R_G1PACT
R_KARA2	R_GRTT	R_G1SAT	R_G1SAT
R_KDOCT2	R_GTPCI	R_G3PD2	R_G3PD2
R_KDOPP	R_HCO3E	R_G5SADs	R_G5SADs
R_KDOPS	R_HMBS	R_GAPD	R_GAPD
R_LPADSS	R_HOCCD	R_GCALDD	R_GCALDD
R_MCOATA	R_IMPC	R_GF6PTA	R_GF6PTA
R_MCTP1App	R_IPDPS	R_GK1	R_GK1
R_MECDPS	R_K2L4Aabcpp	R_GLNS	R_GLNS
R_MEPCT	R_KARA1	R_GLUPRT	R_GLUPRT
R_METAT	R_KARA2	R_GLUTRR	R_GLUTRR
R_MOAT	R_KDOCT2	R_GLUTRS	R_GLUTRS
R_MOAT2	R_KDOPP	R_GLYCLTt2r	R_GLYCLTt2r
R_MPTG	R_KDOPS	R_GRTT	R_GRTT
R_MTHFR3	R_LPADSS	R_GTPCI	R_GTPCI
R_NDPK2	R_MCOATA	R_HCO3E	R_HCO3E
R_NDPK4	R_MCTP1App	R_HISTD	R_HISTD
R_NPHS	R_MECDPS	R_HISTP	R_HISTP
R_O2t	R_MEPCT	R_HMBS	R_HMBS
R_OCHCCH	R_METAT	R_HOCCD	R_HOCCD
R_OCTDPS	R_MOAT	R_HSTPT	R_HSTPT
R_OGCOAAT	R_MOAT2	R_IG3PS	R_IG3PS
R_OHPBAT	R_MPTG	R_IGPDH	R_IGPDH
R_OMPDC	R_MTHFR3	R_IGPS	R_IGPS
R_ORPT	R_NDPK2	R_IMPC	R_IMPC
R_PAPPT3	R_NDPK4	R_IPDPS	R_IPDPS
R_PDX5POi	R_NPHS	R_K2L4Aabcpp	R_K2L4Aabcpp
R_PDX5PS	R_O2t	R_KARA1	R_KARA1
R_PE160abcpp	R_O2tpp	R_KARA2	R_KARA2
R_PE161abcpp	R_OCHCCH	R_KDOCT2	R_KDOCT2
R_PERD	R_OCTDPS	R_KDOPP	R_KDOPP
R_PGAMT	R_OGCOAAT	R_KDOPS	R_KDOPS
R_PMDPHT	R_OHPBAT	R_LPADSS	R_LPADSS
R_PMPK	R_OMPDC	R_MCOATA	R_MCOATA
R_PPA	R_ORPT	R_MCTP1App	R_MCTP1App
R_PPBNGS	R_PAPPT3	R_MECDPS	R_MECDPS
R_PPPGO	R_PDX5POi	R_MEPCT	R_MEPCT
R_PRPPS	R_PDX5PS	R_METAT	R_METAT
R_PSCVT	R_PE160abcpp	R_MOAT	R_MOAT
R_PSD160	R_PE161abcpp	R_MOAT2	R_MOAT2
R_PSD161	R_PERD	R_MPTG	R_MPTG
R_PSSA160	R_PGAMT	R_MTHFR3	R_MTHFR3
R_PSSA161	R_PGK	R_NDPK2	R_NDPK2
R_RBFSa	R_PMDPHT	R_NDPK4	R_NDPK4
R_RBFSb	R_PMPK	R_NPHS	R_NNDPR
R_SDPDS	R_PPA	R_O2t	R_NPHS
R_SERAT	R_PPBNGS	R_OCBT	R_O2t
R_SHCHD2	R_PPPGO	R_OCHCCH	R_OCBT
R_SHCHF	R_PRAGSr	R_OCTDPS	R_OCHCCH
R_SHK3Dr	R_PRAIS	R_OGCOAAT	R_OCTDPS
R_SHKK	R_PRASCSi	R_OHPBAT	R_OGCOAAT
R_TDSK	R_PRFGS	R_OMPDC	R_OHPBAT
R_THDPS	R_PRPPS	R_ORPT	R_OMPDC
R_TMDS	R_PSCVT	R_P5CR	R_ORPT
R_TMPK	R_PSD160	R_PAPPT3	R_P5CR
R_TMPPP	R_PSD161	R_PDX5POi	R_PAPPT3
R_U23GAAT	R_PSSA160	R_PDX5PS	R_PDX5POi
R_UAAGDS	R_PSSA161	R_PE160abcpp	R_PDX5PS
R_UAGAAT	R_RBFSa	R_PE161abcpp	R_PE160abcpp
R_UAGCVT	R_RBFSb	R_PERD	R_PE161abcpp
R_UAGDP	R_RPE	R_PGAMT	R_PERD
R_UAGPT3	R_SDPDS	R_PGK	R_PGAMT
R_UAMAGS	R_SHCHD2	R_PHETA1	R_PGK
R_UAMAS	R_SHCHF	R_PMDPHT	R_PHETA1
R_UAPGR	R_SHK3Dr	R_PMPK	R_PMDPHT
R_UDCPDP	R_SHKK	R_PPA	R_PMPK
R_UGMDDS	R_TDSK	R_PPBNGS	R_PPA
R_UHGADA	R_THDPS	R_PPNDH	R_PPBNGS
R_UMPK	R_TKT2	R_PPPGO	R_PPNDH
R_UPP3MT	R_TMDS	R_PRAGSr	R_PPPGO
R_UPP3S	R_TMPK	R_PRAIi	R_PRAGSr
R_UPPDC1	R_TMPPP	R_PRAIS	R_PRAIi
R_USHD	R_TPI	R_PRAMPC	R_PRAIS
R_VALTA	R_U23GAAT	R_PRASCSi	R_PRAMPC
R_EX_h2o_e	R_UAAGDS	R_PRATPP	R_PRASCSi
R_EX_chol_e	R_UAGAAT	R_PRFGS	R_PRATPP
	R_UAGCVT	R_PRMICI	R_PRFGS
	R_UAGDP	R_PRPPS	R_PRMICI
	R_UAGPT3	R_PSCVT	R_PRPPS
	R_UAMAGS	R_PSD160	R_PSCVT
	R_UAMAS	R_PSD161	R_PSD160
	R_UAPGR	R_PSSA160	R_PSD161
	R_UDCPDP	R_PSSA161	R_PSSA160
	R_UGMDDS	R_RBFK	R_PSSA161
	R_UHGADA	R_RBFSa	R_QULNS
	R_UMPK	R_RBFSb	R_RBFK
	R_UPP3MT	R_RPE	R_RBFSa
	R_UPP3S	R_SDPDS	R_RBFSb
	R_UPPDC1	R_SERAT	R_RPE
	R_USHD	R_SHCHD2	R_SDPDS
	R_VALTA	R_SHCHF	R_SERAT
	R_EX_chol_e	R_SHK3Dr	R_SHCHD2
		R_SHKK	R_SHCHF
		R_SULRi	R_SHK3Dr
		R_TDSK	R_SHKK
		R_THDPS	R_SULRi
		R_THRS	R_TDSK
		R_TKT2	R_THDPS
		R_TMDS	R_THRS
		R_TMPK	R_TKT2
		R_TMPPP	R_TMDS
		R_TPI	R_TMPK
		R_U23GAAT	R_TMPPP
		R_UAAGDS	R_TPI
		R_UAGAAT	R_U23GAAT
		R_UAGCVT	R_UAAGDS
		R_UAGDP	R_UAGAAT
		R_UAGPT3	R_UAGCVT
		R_UAMAGS	R_UAGDP
		R_UAMAS	R_UAGPT3
		R_UAPGR	R_UAMAGS
		R_UDCPDP	R_UAMAS
		R_UGMDDS	R_UAPGR
		R_UHGADA	R_UDCPDP
		R_UMPK	R_UGMDDS
		R_UPP3MT	R_UHGADA
		R_UPP3S	R_UMPK
		R_UPPDC1	R_UPP3MT
		R_USHD	R_UPP3S
		R_VALTA	R_UPPDC1
		R_EX_h2o_e	R_USHD
		R_EX_chol_e	R_VALTA
			R_EX_h2o_e
			R_EX_chol_e
