# Supplementary material for: Genome-Scale Metabolic Modeling Reveals Metabolic Alterations of Multidrug-Resistant Acinetobacter baumannii in a Murine Bloodstream Infection Model
Source: Microorganisms. 2020 Nov 16;8(11):1793. doi: 10.3390/microorganisms8111793 (PMC7696501; doi:10.3390/microorganisms8111793)
Supplement: Supplementary file 1 [file microorganisms-08-01793-s001.zip › Supplementary materials/iAB5075.xml]

<?xml version="1.0" encoding="UTF-8"?>
<sbml xmlns="http://www.sbml.org/sbml/level3/version1/core" level="3" version="1">
  <model id="AB5075_model">
    <notes>
      <html xmlns="http://www.w3.org/1999/xhtml">
        <p>Description: This model was built for Acinetobacter baumannii AB5075</p>
      </html>
    </notes>
    <listOfCompartments>
      <compartment id="C_c" name="cytosol" size="1" constant="true"/>
      <compartment id="C_p" name="periplasm" size="1" constant="true"/>
      <compartment id="C_e" name="extracellular space" size="1" constant="true"/>
    </listOfCompartments>
    <listOfSpecies>
      <species id="M_10fthf_c" name="10-Formyltetrahydrofolate" compartment="C_c" hasOnlySubstanceUnits="true" boundaryCondition="false" constant="false">
        <notes>
          <html xmlns="http://www.w3.org/1999/xhtml">
            <p>FORMULA: C20H21N7O7</p>
            <p>BioCyc: META:10-FORMYL-THF</p>
            <p>SEED Compound: cpd00201</p>
            <p>UniPathway Compound: UPC00234</p>
            <p>KEGG Compound: C00234</p>
            <p>BioPath Molecule: 10-Formyl-5,6,7,8-tetrahydrofolate</p>
            <p>MetaNetX (MNX) Chemical: MNXM237</p>
            <p>Reactome: 419151;5389850</p>
            <p>Human Metabolome Database: HMDB00972</p>
          </html>
        </notes>
      </species>
      <species id="M_adp_c" name="ADP" compartment="C_c" hasOnlySubstanceUnits="true" boundaryCondition="false" constant="false">
        <notes>
          <html xmlns="http://www.w3.org/1999/xhtml">
            <p>FORMULA: C10H12N5O10P2</p>
            <p>BioCyc: META:ADP;META:ADP-GROUP</p>
            <p>SEED Compound: cpd00008</p>
            <p>UniPathway Compound: UPC00008</p>
            <p>KEGG Compound: C00008;G11113</p>
            <p>BioPath Molecule: Adenosine-5-prime-diphosphate</p>
            <p>MetaNetX (MNX) Chemical: MNXM7</p>
            <p>Reactome: 113581;113582;114565;211606;29370;5632457</p>
            <p>Human Metabolome Database: HMDB01341</p>
          </html>
        </notes>
      </species>
      <species id="M_atp_c" name="ATP" compartment="C_c" hasOnlySubstanceUnits="true" boundaryCondition="false" constant="false">
        <notes>
          <html xmlns="http://www.w3.org/1999/xhtml">
            <p>FORMULA: C10H12N5O13P3</p>
            <p>BioCyc: META:ATP</p>
            <p>SEED Compound: cpd00002</p>
            <p>UniPathway Compound: UPC00002</p>
            <p>KEGG Compound: C00002;D08646</p>
            <p>BioPath Molecule: Adenosine-5-prime-triphosphate</p>
            <p>MetaNetX (MNX) Chemical: MNXM3</p>
            <p>Reactome: 211579;389573</p>
            <p>Human Metabolome Database: HMDB00538</p>
          </html>
        </notes>
      </species>
      <species id="M_glu__L_c" name="L-Glutamate" compartment="C_c" hasOnlySubstanceUnits="true" boundaryCondition="false" constant="false">
        <notes>
          <html xmlns="http://www.w3.org/1999/xhtml">
            <p>FORMULA: C5H8NO4</p>
            <p>BioCyc: META:GLT</p>
            <p>SEED Compound: cpd00023</p>
            <p>UniPathway Compound: UPC00025</p>
            <p>KEGG Compound: C00025;D00007</p>
            <p>BioPath Molecule: L-Glutamate</p>
            <p>MetaNetX (MNX) Chemical: MNXM89557</p>
            <p>Reactome: 113552;29404;428614</p>
            <p>Human Metabolome Database: HMDB00148</p>
          </html>
        </notes>
      </species>
      <species id="M_pi_c" name="Phosphate" compartment="C_c" hasOnlySubstanceUnits="true" boundaryCondition="false" constant="false">
        <notes>
          <html xmlns="http://www.w3.org/1999/xhtml">
            <p>FORMULA: HPO4;HO4P</p>
            <p>BioCyc: META:CPD-16459;META:PHOSPHATE-GROUP;META:Pi</p>
            <p>SEED Compound: cpd00009</p>
            <p>UniPathway Compound: UPC00009</p>
            <p>UM-BBD: c0693</p>
            <p>KEGG Compound: C00009;D05467</p>
            <p>BioPath Molecule: Phosphate;Phosphate_(protonated)</p>
            <p>MetaNetX (MNX) Chemical: MNXM9</p>
            <p>Reactome: 109277;113548;113551</p>
            <p>Human Metabolome Database: HMDB00973;HMDB01429;HMDB02105;HMDB02142;HMDB05947</p>
          </html>
        </notes>
      </species>
      <species id="M_12dgr120_c" name="1,2-Diacyl-sn-glycerol (didodecanoyl, n-C12:0)" compartment="C_c" hasOnlySubstanceUnits="true" boundaryCondition="false" constant="false">
        <notes>
          <html xmlns="http://www.w3.org/1999/xhtml">
            <p>FORMULA: C27H52O5</p>
            <p>MetaNetX (MNX) Chemical: MNXM4939</p>
          </html>
        </notes>
      </species>
      <species id="M_12dgr140_c" name="1,2-Diacyl-sn-glycerol (ditetradecanoyl, n-C14:0)" compartment="C_c" hasOnlySubstanceUnits="true" boundaryCondition="false" constant="false">
        <notes>
          <html xmlns="http://www.w3.org/1999/xhtml">
            <p>FORMULA: C31H60O5</p>
            <p>MetaNetX (MNX) Chemical: MNXM146479</p>
          </html>
        </notes>
      </species>
      <species id="M_12dgr141_c" name="1,2-Diacyl-sn-glycerol (ditetradec-7-enoyl, n-C14:1)" compartment="C_c" hasOnlySubstanceUnits="true" boundaryCondition="false" constant="false">
        <notes>
          <html xmlns="http://www.w3.org/1999/xhtml">
            <p>FORMULA: C31H56O5</p>
            <p>MetaNetX (MNX) Chemical: MNXM4940</p>
          </html>
        </notes>
      </species>
      <species id="M_12dgr141_p" name="1,2-Diacyl-sn-glycerol (ditetradec-7-enoyl, n-C14:1)" compartment="C_p" hasOnlySubstanceUnits="true" boundaryCondition="false" constant="false">
        <notes>
          <html xmlns="http://www.w3.org/1999/xhtml">
            <p>FORMULA: C31H56O5</p>
            <p>MetaNetX (MNX) Chemical: MNXM4940</p>
          </html>
        </notes>
      </species>
      <species id="M_12dgr160_c" name="1,2-Diacyl-sn-glycerol (dihexadecanoyl, n-C16:0)" compartment="C_c" hasOnlySubstanceUnits="true" boundaryCondition="false" constant="false">
        <notes>
          <html xmlns="http://www.w3.org/1999/xhtml">
            <p>FORMULA: C35H68O5</p>
            <p>SEED Compound: cpd15309</p>
            <p>MetaNetX (MNX) Chemical: MNXM3132</p>
          </html>
        </notes>
      </species>
      <species id="M_12dgr161_c" name="1,2-Diacyl-sn-glycerol (dihexadec-9-enoyl, n-C16:1)" compartment="C_c" hasOnlySubstanceUnits="true" boundaryCondition="false" constant="false">
        <notes>
          <html xmlns="http://www.w3.org/1999/xhtml">
            <p>FORMULA: C35H64O5</p>
            <p>MetaNetX (MNX) Chemical: MNXM3774</p>
          </html>
        </notes>
      </species>
      <species id="M_12dgr161_p" name="1,2-Diacyl-sn-glycerol (dihexadec-9-enoyl, n-C16:1)" compartment="C_p" hasOnlySubstanceUnits="true" boundaryCondition="false" constant="false">
        <notes>
          <html xmlns="http://www.w3.org/1999/xhtml">
            <p>FORMULA: C35H64O5</p>
            <p>MetaNetX (MNX) Chemical: MNXM3774</p>
          </html>
        </notes>
      </species>
      <species id="M_12dgr180_c" name="1,2-Diacyl-sn-glycerol (dioctadecanoyl, n-C18:0)" compartment="C_c" hasOnlySubstanceUnits="true" boundaryCondition="false" constant="false">
        <notes>
          <html xmlns="http://www.w3.org/1999/xhtml">
            <p>FORMULA: C39H76O5</p>
            <p>MetaNetX (MNX) Chemical: MNXM4217</p>
          </html>
        </notes>
      </species>
      <species id="M_12dgr181_c" name="1,2-Diacyl-sn-glycerol (dioctadec-11-enoyl, n-C18:1)" compartment="C_c" hasOnlySubstanceUnits="true" boundaryCondition="false" constant="false">
        <notes>
          <html xmlns="http://www.w3.org/1999/xhtml">
            <p>FORMULA: C39H72O5</p>
            <p>MetaNetX (MNX) Chemical: MNXM3775</p>
          </html>
        </notes>
      </species>
      <species id="M_12dgr181_p" name="1,2-Diacyl-sn-glycerol (dioctadec-11-enoyl, n-C18:1)" compartment="C_p" hasOnlySubstanceUnits="true" boundaryCondition="false" constant="false">
        <notes>
          <html xmlns="http://www.w3.org/1999/xhtml">
            <p>FORMULA: C39H72O5</p>
            <p>MetaNetX (MNX) Chemical: MNXM3775</p>
          </html>
        </notes>
      </species>
      <species id="M_h2o_c" name="H2O" compartment="C_c" hasOnlySubstanceUnits="true" boundaryCondition="false" constant="false">
        <notes>
          <html xmlns="http://www.w3.org/1999/xhtml">
            <p>FORMULA: H2O</p>
            <p>BioCyc: META:CPD-15815;META:HYDROXYL-GROUP;META:OH;META:OXONIUM;META:WATER</p>
            <p>SEED Compound: cpd00001;cpd15275</p>
            <p>UniPathway Compound: UPC00001;UPC01328</p>
            <p>KEGG Compound: C00001;C01328;D00001;D03703;D06322</p>
            <p>BioPath Molecule: OH-;Water</p>
            <p>MetaNetX (MNX) Chemical: MNXM2</p>
            <p>Reactome: 109276;113518;113519;113521;141343;1605715;189422;2022884;29356;351603;5668574</p>
            <p>Human Metabolome Database: HMDB01039;HMDB02111</p>
          </html>
        </notes>
      </species>
      <species id="M_ppal_c" name="Propanal" compartment="C_c" hasOnlySubstanceUnits="true" boundaryCondition="false" constant="false">
        <notes>
          <html xmlns="http://www.w3.org/1999/xhtml">
            <p>FORMULA: C3H6O</p>
            <p>BioCyc: META:CPD-665</p>
            <p>SEED Compound: cpd00371</p>
            <p>UM-BBD: c0207</p>
            <p>KEGG Compound: C00479</p>
            <p>MetaNetX (MNX) Chemical: MNXM821</p>
            <p>Human Metabolome Database: HMDB03366</p>
          </html>
        </notes>
      </species>
      <species id="M_12ppd__S_c" name="(S)-Propane-1,2-diol" compartment="C_c" hasOnlySubstanceUnits="true" boundaryCondition="false" constant="false">
        <notes>
          <html xmlns="http://www.w3.org/1999/xhtml">
            <p>FORMULA: C3H8O2</p>
            <p>KEGG Compound: C02917</p>
            <p>BioCyc: META:PROPANE-1-2-DIOL</p>
            <p>Human Metabolome Database: HMDB06213</p>
            <p>MetaNetX (MNX) Chemical: MNXM1255</p>
          </html>
        </notes>
      </species>
      <species id="M_glc__D_c" name="D-Glucose" compartment="C_c" hasOnlySubstanceUnits="true" boundaryCondition="false" constant="false">
        <notes>
          <html xmlns="http://www.w3.org/1999/xhtml">
            <p>FORMULA: C6H12O6</p>
            <p>BioCyc: META:Glucopyranose</p>
            <p>UniPathway Compound: UPC00031</p>
            <p>UM-BBD: c1564</p>
            <p>KEGG Compound: C00031;D00009</p>
            <p>MetaNetX (MNX) Chemical: MNXM41</p>
            <p>Human Metabolome Database: HMDB00122;HMDB06564</p>
          </html>
        </notes>
      </species>
      <species id="M_glc__D_e" name="D-Glucose" compartment="C_e" hasOnlySubstanceUnits="true" boundaryCondition="false" constant="false">
        <notes>
          <html xmlns="http://www.w3.org/1999/xhtml">
            <p>FORMULA: C6H12O6</p>
            <p>BioCyc: META:Glucopyranose</p>
            <p>UniPathway Compound: UPC00031</p>
            <p>UM-BBD: c1564</p>
            <p>KEGG Compound: C00031;D00009</p>
            <p>MetaNetX (MNX) Chemical: MNXM41</p>
            <p>Human Metabolome Database: HMDB00122;HMDB06564</p>
          </html>
        </notes>
      </species>
      <species id="M_h2o_e" name="H2O" compartment="C_e" hasOnlySubstanceUnits="true" boundaryCondition="false" constant="false">
        <notes>
          <html xmlns="http://www.w3.org/1999/xhtml">
            <p>FORMULA: H2O</p>
            <p>BioCyc: META:CPD-15815;META:HYDROXYL-GROUP;META:OH;META:OXONIUM;META:WATER</p>
            <p>SEED Compound: cpd00001;cpd15275</p>
            <p>UniPathway Compound: UPC00001;UPC01328</p>
            <p>KEGG Compound: C00001;C01328;D00001;D03703;D06322</p>
            <p>BioPath Molecule: OH-;Water</p>
            <p>MetaNetX (MNX) Chemical: MNXM2</p>
            <p>Reactome: 109276;113518;113519;113521;141343;1605715;189422;2022884;29356;351603;5668574</p>
            <p>Human Metabolome Database: HMDB01039;HMDB02111</p>
          </html>
        </notes>
      </species>
      <species id="M_h2o2_c" name="Hydrogen peroxide" compartment="C_c" hasOnlySubstanceUnits="true" boundaryCondition="false" constant="false">
        <notes>
          <html xmlns="http://www.w3.org/1999/xhtml">
            <p>FORMULA: H2O2</p>
            <p>BioCyc: META:HYDROGEN-PEROXIDE</p>
            <p>SEED Compound: cpd00025</p>
            <p>UniPathway Compound: UPC00027</p>
            <p>KEGG Compound: C00027;D00008</p>
            <p>BioPath Molecule: Hydrogen_peroxide</p>
            <p>MetaNetX (MNX) Chemical: MNXM22</p>
            <p>Reactome: 113575;1614617;189481;29408;351629</p>
            <p>Human Metabolome Database: HMDB03125;HMDB06491</p>
          </html>
        </notes>
      </species>
      <species id="M_nh4_c" name="Ammonium" compartment="C_c" hasOnlySubstanceUnits="true" boundaryCondition="false" constant="false">
        <notes>
          <html xmlns="http://www.w3.org/1999/xhtml">
            <p>FORMULA: H4N;NH4</p>
            <p>SEED Compound: cpd00013</p>
            <p>MetaNetX (MNX) Chemical: MNXM84</p>
          </html>
        </notes>
      </species>
      <species id="M_o2_c" name="O2" compartment="C_c" hasOnlySubstanceUnits="true" boundaryCondition="false" constant="false">
        <notes>
          <html xmlns="http://www.w3.org/1999/xhtml">
            <p>FORMULA: O2</p>
            <p>BioCyc: META:OXYGEN-MOLECULE</p>
            <p>SEED Compound: cpd00007</p>
            <p>UniPathway Compound: UPC00007</p>
            <p>KEGG Compound: C00007;D00003</p>
            <p>BioPath Molecule: Oxygen</p>
            <p>MetaNetX (MNX) Chemical: MNXM4</p>
            <p>Reactome: 113533;113534;113535;113685;1236709;189461;29368;351593;352327;5668566</p>
            <p>Human Metabolome Database: HMDB01377</p>
          </html>
        </notes>
      </species>
      <species id="M_h_c" name="H+" compartment="C_c" hasOnlySubstanceUnits="true" boundaryCondition="false" constant="false">
        <notes>
          <html xmlns="http://www.w3.org/1999/xhtml">
            <p>FORMULA: H</p>
            <p>BioCyc: META:PROTON</p>
            <p>SEED Compound: cpd00067</p>
            <p>UniPathway Compound: UPC00080</p>
            <p>KEGG Compound: C00080</p>
            <p>BioPath Molecule: Proton</p>
            <p>MetaNetX (MNX) Chemical: MNXM1</p>
            <p>Reactome: 113529;1470067;156540;163953;193465;194688;2000349;2872447;351626;372511;374900;425969;425978;425999;427899;428040;428548;5668577;70106;74722</p>
            <p>Human Metabolome Database: HMDB59597</p>
          </html>
        </notes>
      </species>
      <species id="M_udp_c" name="UDP" compartment="C_c" hasOnlySubstanceUnits="true" boundaryCondition="false" constant="false">
        <notes>
          <html xmlns="http://www.w3.org/1999/xhtml">
            <p>FORMULA: C9H11N2O12P2</p>
            <p>BioCyc: META:UDP;META:UDP-GROUP</p>
            <p>SEED Compound: cpd00014</p>
            <p>UniPathway Compound: UPC00015</p>
            <p>KEGG Compound: C00015;G10619</p>
            <p>BioPath Molecule: Uridine-5-prime-diphosphate</p>
            <p>MetaNetX (MNX) Chemical: MNXM17</p>
            <p>Reactome: 110096;111814;158602;205687</p>
            <p>Human Metabolome Database: HMDB00295</p>
          </html>
        </notes>
      </species>
      <species id="M_udpg_c" name="UDPglucose" compartment="C_c" hasOnlySubstanceUnits="true" boundaryCondition="false" constant="false">
        <notes>
          <html xmlns="http://www.w3.org/1999/xhtml">
            <p>FORMULA: C15H22N2O17P2</p>
            <p>BioCyc: META:CPD-12575</p>
            <p>SEED Compound: cpd00026</p>
            <p>UniPathway Compound: UPC00029</p>
            <p>KEGG Compound: C00029;G10608</p>
            <p>BioPath Molecule: UDP-D-Glucose</p>
            <p>MetaNetX (MNX) Chemical: MNXM52</p>
            <p>Reactome: 173594;29410;744227</p>
            <p>Human Metabolome Database: HMDB60079</p>
          </html>
        </notes>
      </species>
      <species id="M_nad_c" name="Nicotinamide adenine dinucleotide" compartment="C_c" hasOnlySubstanceUnits="true" boundaryCondition="false" constant="false">
        <notes>
          <html xmlns="http://www.w3.org/1999/xhtml">
            <p>FORMULA: C21H26N7O14P2</p>
            <p>BioCyc: META:CPD-16008;META:NAD</p>
            <p>MetaNetX (MNX) Chemical: MNXM8</p>
            <p>UniPathway Compound: UPC00003</p>
            <p>KEGG Compound: C00003;D00002</p>
            <p>BioPath Molecule: NAD</p>
            <p>SEED Compound: cpd00003</p>
            <p>Human Metabolome Database: HMDB00902</p>
          </html>
        </notes>
      </species>
      <species id="M_nadh_c" name="Nicotinamide adenine dinucleotide - reduced" compartment="C_c" hasOnlySubstanceUnits="true" boundaryCondition="false" constant="false">
        <notes>
          <html xmlns="http://www.w3.org/1999/xhtml">
            <p>FORMULA: C21H27N7O14P2</p>
            <p>BioCyc: META:NADH</p>
            <p>SEED Compound: cpd00004</p>
            <p>UniPathway Compound: UPC00004</p>
            <p>KEGG Compound: C00004</p>
            <p>BioPath Molecule: NADH</p>
            <p>MetaNetX (MNX) Chemical: MNXM10</p>
            <p>Reactome: 192305;194697;29362;73473</p>
            <p>Human Metabolome Database: HMDB01487</p>
          </html>
        </notes>
      </species>
      <species id="M_coa_c" name="Coenzyme A" compartment="C_c" hasOnlySubstanceUnits="true" boundaryCondition="false" constant="false">
        <notes>
          <html xmlns="http://www.w3.org/1999/xhtml">
            <p>FORMULA: C21H32N7O16P3S</p>
            <p>BioCyc: META:CO-A;META:COA-GROUP</p>
            <p>SEED Compound: cpd00010</p>
            <p>UniPathway Compound: UPC00010</p>
            <p>UM-BBD: c0919</p>
            <p>KEGG Compound: C00010</p>
            <p>BioPath Molecule: CoA-SH</p>
            <p>MetaNetX (MNX) Chemical: MNXM12</p>
            <p>Reactome: 162743;193514;2485002;29374;5490263;76194</p>
            <p>Human Metabolome Database: HMDB01423</p>
          </html>
        </notes>
      </species>
      <species id="M_nadp_c" name="Nicotinamide adenine dinucleotide phosphate" compartment="C_c" hasOnlySubstanceUnits="true" boundaryCondition="false" constant="false">
        <notes>
          <html xmlns="http://www.w3.org/1999/xhtml">
            <p>FORMULA: C21H25N7O17P3</p>
            <p>BioCyc: META:CPD-16007;META:NADP;META:NAD-P-OR-NOP</p>
            <p>SEED Compound: cpd00006</p>
            <p>UniPathway Compound: UPC00006</p>
            <p>KEGG Compound: C00006</p>
            <p>BioPath Molecule: NADP</p>
            <p>MetaNetX (MNX) Chemical: MNXM5</p>
            <p>Reactome: 113563;113564;194668;2000348;29366;351628;389556;5623650</p>
            <p>Human Metabolome Database: HMDB00217</p>
          </html>
        </notes>
      </species>
      <species id="M_nadph_c" name="Nicotinamide adenine dinucleotide phosphate - reduced" compartment="C_c" hasOnlySubstanceUnits="true" boundaryCondition="false" constant="false">
        <notes>
          <html xmlns="http://www.w3.org/1999/xhtml">
            <p>FORMULA: C21H26N7O17P3</p>
            <p>BioCyc: META:NADH-P-OR-NOP;META:NADPH</p>
            <p>SEED Compound: cpd00005</p>
            <p>UniPathway Compound: UPC00005</p>
            <p>KEGG Compound: C00005</p>
            <p>BioPath Molecule: NADPH</p>
            <p>MetaNetX (MNX) Chemical: MNXM6</p>
            <p>Reactome: 113600;113601;113602;194725;2000347;29364;351627;5623644</p>
            <p>Human Metabolome Database: HMDB00221;HMDB00799;HMDB06341</p>
          </html>
        </notes>
      </species>
      <species id="M_Lpipecol_c" name="L-Pipecolate" compartment="C_c" hasOnlySubstanceUnits="true" boundaryCondition="false" constant="false">
        <notes>
          <html xmlns="http://www.w3.org/1999/xhtml">
            <p>FORMULA: C6H11NO2</p>
            <p>BioCyc: META:CPD-11619;META:L-PIPECOLATE</p>
            <p>SEED Compound: cpd00323</p>
            <p>KEGG Compound: C00408</p>
            <p>BioPath Molecule: L-Pipecolate</p>
            <p>MetaNetX (MNX) Chemical: MNXM684</p>
            <p>Human Metabolome Database: HMDB00070;HMDB00716;HMDB05960</p>
          </html>
        </notes>
      </species>
      <species id="M_1pipdn2c_c" name="Delta1-Piperideine-2-carboxylate" compartment="C_c" hasOnlySubstanceUnits="true" boundaryCondition="false" constant="false">
        <notes>
          <html xmlns="http://www.w3.org/1999/xhtml">
            <p>FORMULA: C6H9NO2</p>
            <p>BioCyc: META:DELTA1-PIPERIDEINE-2-CARBOXYLATE</p>
            <p>SEED Compound: cpd00922</p>
            <p>KEGG Compound: C04092</p>
            <p>BioPath Molecule: delta1-Piperidine-2-carboxylate</p>
            <p>MetaNetX (MNX) Chemical: MNXM911</p>
            <p>Human Metabolome Database: HMDB01084</p>
          </html>
        </notes>
      </species>
      <species id="M_h_p" name="H+" compartment="C_p" hasOnlySubstanceUnits="true" boundaryCondition="false" constant="false">
        <notes>
          <html xmlns="http://www.w3.org/1999/xhtml">
            <p>FORMULA: H</p>
            <p>BioCyc: META:PROTON</p>
            <p>SEED Compound: cpd00067</p>
            <p>UniPathway Compound: UPC00080</p>
            <p>KEGG Compound: C00080</p>
            <p>BioPath Molecule: Proton</p>
            <p>MetaNetX (MNX) Chemical: MNXM1</p>
            <p>Reactome: 113529;1470067;156540;163953;193465;194688;2000349;2872447;351626;372511;374900;425969;425978;425999;427899;428040;428548;5668577;70106;74722</p>
            <p>Human Metabolome Database: HMDB59597</p>
          </html>
        </notes>
      </species>
      <species id="M_23dhmb_c" name="(R)-2,3-Dihydroxy-3-methylbutanoate" compartment="C_c" hasOnlySubstanceUnits="true" boundaryCondition="false" constant="false">
        <notes>
          <html xmlns="http://www.w3.org/1999/xhtml">
            <p>FORMULA: C5H9O4</p>
            <p>BioCyc: META:CPD-13357</p>
            <p>Human Metabolome Database: HMDB12141</p>
            <p>SEED Compound: cpd02498</p>
            <p>UniPathway Compound: UPC04272</p>
            <p>KEGG Compound: C04272</p>
            <p>BioPath Molecule: 2,3-Dihydroxyisovalerate</p>
            <p>MetaNetX (MNX) Chemical: MNXM114097</p>
            <p>LipidMaps: LMFA01050453</p>
          </html>
        </notes>
      </species>
      <species id="M_23dhmp_c" name="(R)-2,3-Dihydroxy-3-methylpentanoate" compartment="C_c" hasOnlySubstanceUnits="true" boundaryCondition="false" constant="false">
        <notes>
          <html xmlns="http://www.w3.org/1999/xhtml">
            <p>FORMULA: C6H11O4</p>
            <p>BioCyc: META:1-KETO-2-METHYLVALERATE</p>
            <p>Human Metabolome Database: HMDB12140</p>
            <p>SEED Compound: cpd02535</p>
            <p>UniPathway Compound: UPC06007</p>
            <p>KEGG Compound: C04104;C06007</p>
            <p>BioPath Molecule: 2,3-Dihydroxy-3-methylvalerate</p>
            <p>MetaNetX (MNX) Chemical: MNXM1202</p>
            <p>LipidMaps: LMFA01050452;LMFA01050469</p>
          </html>
        </notes>
      </species>
      <species id="M_dkmpp_c" name="2,3-diketo-5-methylthio-1-phosphopentane" compartment="C_c" hasOnlySubstanceUnits="true" boundaryCondition="false" constant="false">
        <notes>
          <html xmlns="http://www.w3.org/1999/xhtml">
            <p>FORMULA: C6H9O6PS</p>
            <p>MetaNetX (MNX) Chemical: MNXM91105</p>
          </html>
        </notes>
      </species>
      <species id="M_h2o_p" name="H2O" compartment="C_p" hasOnlySubstanceUnits="true" boundaryCondition="false" constant="false">
        <notes>
          <html xmlns="http://www.w3.org/1999/xhtml">
            <p>FORMULA: H2O</p>
            <p>BioCyc: META:CPD-15815;META:HYDROXYL-GROUP;META:OH;META:OXONIUM;META:WATER</p>
            <p>SEED Compound: cpd00001;cpd15275</p>
            <p>UniPathway Compound: UPC00001;UPC01328</p>
            <p>KEGG Compound: C00001;C01328;D00001;D03703;D06322</p>
            <p>BioPath Molecule: OH-;Water</p>
            <p>MetaNetX (MNX) Chemical: MNXM2</p>
            <p>Reactome: 109276;113518;113519;113521;141343;1605715;189422;2022884;29356;351603;5668574</p>
            <p>Human Metabolome Database: HMDB01039;HMDB02111</p>
          </html>
        </notes>
      </species>
      <species id="M_23dhdp_c" name="2,3-Dihydrodipicolinate" compartment="C_c" hasOnlySubstanceUnits="true" boundaryCondition="false" constant="false">
        <notes>
          <html xmlns="http://www.w3.org/1999/xhtml">
            <p>FORMULA: C7H5NO4</p>
            <p>BioCyc: META:2-3-DIHYDRODIPICOLINATE</p>
            <p>SEED Compound: cpd02120</p>
            <p>UniPathway Compound: UPC03340</p>
            <p>KEGG Compound: C03340</p>
            <p>BioPath Molecule: 2,3-Dihydrodipicolinate</p>
            <p>MetaNetX (MNX) Chemical: MNXM807</p>
            <p>Human Metabolome Database: HMDB12247</p>
          </html>
        </notes>
      </species>
      <species id="M_2agpe120_c" name="2-Acyl-sn-glycero-3-phosphoethanolamine (n-C12:0)" compartment="C_c" hasOnlySubstanceUnits="true" boundaryCondition="false" constant="false">
        <notes>
          <html xmlns="http://www.w3.org/1999/xhtml">
            <p>FORMULA: C17H36NO7P1</p>
            <p>BioCyc: META:CPD0-2178</p>
            <p>MetaNetX (MNX) Chemical: MNXM34808</p>
          </html>
        </notes>
      </species>
      <species id="M_2agpe120_p" name="2-Acyl-sn-glycero-3-phosphoethanolamine (n-C12:0)" compartment="C_p" hasOnlySubstanceUnits="true" boundaryCondition="false" constant="false">
        <notes>
          <html xmlns="http://www.w3.org/1999/xhtml">
            <p>FORMULA: C17H36NO7P1</p>
            <p>BioCyc: META:CPD0-2178</p>
            <p>MetaNetX (MNX) Chemical: MNXM34808</p>
          </html>
        </notes>
      </species>
      <species id="M_2agpe140_c" name="2-Acyl-sn-glycero-3-phosphoethanolamine (n-C14:0)" compartment="C_c" hasOnlySubstanceUnits="true" boundaryCondition="false" constant="false">
        <notes>
          <html xmlns="http://www.w3.org/1999/xhtml">
            <p>FORMULA: C19H40NO7P1</p>
            <p>Human Metabolome Database: HMDB11470</p>
            <p>BioCyc: META:CPD0-2165</p>
            <p>LipidMaps: LMGP02050033</p>
            <p>MetaNetX (MNX) Chemical: MNXM34809</p>
          </html>
        </notes>
      </species>
      <species id="M_2agpe140_p" name="2-Acyl-sn-glycero-3-phosphoethanolamine (n-C14:0)" compartment="C_p" hasOnlySubstanceUnits="true" boundaryCondition="false" constant="false">
        <notes>
          <html xmlns="http://www.w3.org/1999/xhtml">
            <p>FORMULA: C19H40NO7P1</p>
            <p>Human Metabolome Database: HMDB11470</p>
            <p>BioCyc: META:CPD0-2165</p>
            <p>LipidMaps: LMGP02050033</p>
            <p>MetaNetX (MNX) Chemical: MNXM34809</p>
          </html>
        </notes>
      </species>
      <species id="M_2agpe141_c" name="2-Acyl-sn-glycero-3-phosphoethanolamine (n-C14:1)" compartment="C_c" hasOnlySubstanceUnits="true" boundaryCondition="false" constant="false">
        <notes>
          <html xmlns="http://www.w3.org/1999/xhtml">
            <p>FORMULA: C19H38NO7P1</p>
            <p>MetaNetX (MNX) Chemical: MNXM3447</p>
          </html>
        </notes>
      </species>
      <species id="M_2agpe141_p" name="2-Acyl-sn-glycero-3-phosphoethanolamine (n-C14:1)" compartment="C_p" hasOnlySubstanceUnits="true" boundaryCondition="false" constant="false">
        <notes>
          <html xmlns="http://www.w3.org/1999/xhtml">
            <p>FORMULA: C19H38NO7P1</p>
            <p>MetaNetX (MNX) Chemical: MNXM3447</p>
          </html>
        </notes>
      </species>
      <species id="M_2agpe160_c" name="2-Acyl-sn-glycero-3-phosphoethanolamine (n-C16:0)" compartment="C_c" hasOnlySubstanceUnits="true" boundaryCondition="false" constant="false">
        <notes>
          <html xmlns="http://www.w3.org/1999/xhtml">
            <p>FORMULA: C21H44NO7P1</p>
            <p>Human Metabolome Database: HMDB11473</p>
            <p>MetaNetX (MNX) Chemical: MNXM34810</p>
            <p>LipidMaps: LMGP02050036</p>
            <p>SEED Compound: cpd15339</p>
            <p>BioCyc: META:CPD0-2177</p>
          </html>
        </notes>
      </species>
      <species id="M_2agpe160_p" name="2-Acyl-sn-glycero-3-phosphoethanolamine (n-C16:0)" compartment="C_p" hasOnlySubstanceUnits="true" boundaryCondition="false" constant="false">
        <notes>
          <html xmlns="http://www.w3.org/1999/xhtml">
            <p>FORMULA: C21H44NO7P1</p>
            <p>Human Metabolome Database: HMDB11473</p>
            <p>MetaNetX (MNX) Chemical: MNXM34810</p>
            <p>LipidMaps: LMGP02050036</p>
            <p>SEED Compound: cpd15339</p>
            <p>BioCyc: META:CPD0-2177</p>
          </html>
        </notes>
      </species>
      <species id="M_2agpe161_c" name="2-Acyl-sn-glycero-3-phosphoethanolamine (n-C16:1)" compartment="C_c" hasOnlySubstanceUnits="true" boundaryCondition="false" constant="false">
        <notes>
          <html xmlns="http://www.w3.org/1999/xhtml">
            <p>FORMULA: C21H42NO7P1</p>
            <p>MetaNetX (MNX) Chemical: MNXM3448</p>
          </html>
        </notes>
      </species>
      <species id="M_2agpe161_p" name="2-Acyl-sn-glycero-3-phosphoethanolamine (n-C16:1)" compartment="C_p" hasOnlySubstanceUnits="true" boundaryCondition="false" constant="false">
        <notes>
          <html xmlns="http://www.w3.org/1999/xhtml">
            <p>FORMULA: C21H42NO7P1</p>
            <p>MetaNetX (MNX) Chemical: MNXM3448</p>
          </html>
        </notes>
      </species>
      <species id="M_2agpe180_c" name="2-Acyl-sn-glycero-3-phosphoethanolamine (n-C18:0)" compartment="C_c" hasOnlySubstanceUnits="true" boundaryCondition="false" constant="false">
        <notes>
          <html xmlns="http://www.w3.org/1999/xhtml">
            <p>FORMULA: C23H48NO7P1</p>
            <p>Human Metabolome Database: HMDB11129</p>
            <p>BioCyc: META:CPD0-2223</p>
            <p>LipidMaps: LMGP02050038</p>
            <p>MetaNetX (MNX) Chemical: MNXM34811</p>
            <p>SEED Compound: cpd15341</p>
          </html>
        </notes>
      </species>
      <species id="M_2agpe180_p" name="2-Acyl-sn-glycero-3-phosphoethanolamine (n-C18:0)" compartment="C_p" hasOnlySubstanceUnits="true" boundaryCondition="false" constant="false">
        <notes>
          <html xmlns="http://www.w3.org/1999/xhtml">
            <p>FORMULA: C23H48NO7P1</p>
            <p>Human Metabolome Database: HMDB11129</p>
            <p>BioCyc: META:CPD0-2223</p>
            <p>LipidMaps: LMGP02050038</p>
            <p>MetaNetX (MNX) Chemical: MNXM34811</p>
            <p>SEED Compound: cpd15341</p>
          </html>
        </notes>
      </species>
      <species id="M_2agpe181_c" name="2-Acyl-sn-glycero-3-phosphoethanolamine (n-C18:1)" compartment="C_c" hasOnlySubstanceUnits="true" boundaryCondition="false" constant="false">
        <notes>
          <html xmlns="http://www.w3.org/1999/xhtml">
            <p>FORMULA: C23H46NO7P1</p>
            <p>MetaNetX (MNX) Chemical: MNXM3449</p>
          </html>
        </notes>
      </species>
      <species id="M_2agpe181_p" name="2-Acyl-sn-glycero-3-phosphoethanolamine (n-C18:1)" compartment="C_p" hasOnlySubstanceUnits="true" boundaryCondition="false" constant="false">
        <notes>
          <html xmlns="http://www.w3.org/1999/xhtml">
            <p>FORMULA: C23H46NO7P1</p>
            <p>MetaNetX (MNX) Chemical: MNXM3449</p>
          </html>
        </notes>
      </species>
      <species id="M_amp_c" name="AMP" compartment="C_c" hasOnlySubstanceUnits="true" boundaryCondition="false" constant="false">
        <notes>
          <html xmlns="http://www.w3.org/1999/xhtml">
            <p>FORMULA: C10H12N5O7P</p>
            <p>BioCyc: META:AMP;META:AMP-GROUP;META:CPD0-1139</p>
            <p>SEED Compound: cpd00018</p>
            <p>UniPathway Compound: UPC00020</p>
            <p>KEGG Compound: C00020;D02769;D06299</p>
            <p>BioPath Molecule: Adenosine-5-prime-phosphate</p>
            <p>MetaNetX (MNX) Chemical: MNXM14</p>
            <p>Reactome: 164121;389620</p>
            <p>Human Metabolome Database: HMDB00045</p>
          </html>
        </notes>
      </species>
      <species id="M_ddca_c" name="Dodecanoate (n-C12:0)" compartment="C_c" hasOnlySubstanceUnits="true" boundaryCondition="false" constant="false">
        <notes>
          <html xmlns="http://www.w3.org/1999/xhtml">
            <p>FORMULA: C12H23O2</p>
            <p>BioCyc: META:DODECANOATE</p>
            <p>Human Metabolome Database: HMDB00638</p>
            <p>SEED Compound: cpd01741</p>
            <p>UM-BBD: c0566</p>
            <p>KEGG Compound: C02679;D10714</p>
            <p>MetaNetX (MNX) Chemical: MNXM402</p>
            <p>Reactome: 33549</p>
            <p>LipidMaps: LMFA01010012</p>
          </html>
        </notes>
      </species>
      <species id="M_pe120_c" name="Phosphatidylethanolamine (didodecanoyl, n-C12:0)" compartment="C_c" hasOnlySubstanceUnits="true" boundaryCondition="false" constant="false">
        <notes>
          <html xmlns="http://www.w3.org/1999/xhtml">
            <p>FORMULA: C29H58N1O8P1</p>
            <p>BioCyc: META:CPD-17088</p>
            <p>LipidMaps: LMGP02010098</p>
            <p>SEED Compound: cpd15528</p>
            <p>MetaNetX (MNX) Chemical: MNXM71176</p>
          </html>
        </notes>
      </species>
      <species id="M_ppi_c" name="Diphosphate" compartment="C_c" hasOnlySubstanceUnits="true" boundaryCondition="false" constant="false">
        <notes>
          <html xmlns="http://www.w3.org/1999/xhtml">
            <p>FORMULA: HO7P2;P2HO7</p>
            <p>BioCyc: META:PPI;META:PYROPHOSPHATE-GROUP</p>
            <p>SEED Compound: cpd00012</p>
            <p>UniPathway Compound: UPC00013</p>
            <p>KEGG Compound: C00013</p>
            <p>BioPath Molecule: Pyrophosphate;Pyrophosphate_(protonated)</p>
            <p>MetaNetX (MNX) Chemical: MNXM11</p>
            <p>Reactome: 111294;113541;113542;159450;2046049;389593</p>
            <p>Human Metabolome Database: HMDB00250</p>
          </html>
        </notes>
      </species>
      <species id="M_pe140_c" name="Phosphatidylethanolamine (ditetradecanoyl, n-C14:0)" compartment="C_c" hasOnlySubstanceUnits="true" boundaryCondition="false" constant="false">
        <notes>
          <html xmlns="http://www.w3.org/1999/xhtml">
            <p>FORMULA: C33H66N1O8P1</p>
            <p>MetaNetX (MNX) Chemical: MNXM71241</p>
            <p>Human Metabolome Database: HMDB05313;HMDB08821</p>
            <p>LipidMaps: LMGP02010352</p>
            <p>BioCyc: META:CPD-17087</p>
          </html>
        </notes>
      </species>
      <species id="M_ttdca_c" name="Tetradecanoate (n-C14:0)" compartment="C_c" hasOnlySubstanceUnits="true" boundaryCondition="false" constant="false">
        <notes>
          <html xmlns="http://www.w3.org/1999/xhtml">
            <p>FORMULA: C14H27O2</p>
            <p>BioCyc: META:CPD-7836</p>
            <p>Human Metabolome Database: HMDB00806</p>
            <p>SEED Compound: cpd03847</p>
            <p>KEGG Compound: C06424</p>
            <p>MetaNetX (MNX) Chemical: MNXM314</p>
            <p>LipidMaps: LMFA01010014</p>
          </html>
        </notes>
      </species>
      <species id="M_pe141_c" name="Phosphatidylethanolamine (ditetradec-7-enoyl, n-C14:1)" compartment="C_c" hasOnlySubstanceUnits="true" boundaryCondition="false" constant="false">
        <notes>
          <html xmlns="http://www.w3.org/1999/xhtml">
            <p>FORMULA: C33H62N1O8P1</p>
            <p>MetaNetX (MNX) Chemical: MNXM3693</p>
          </html>
        </notes>
      </species>
      <species id="M_ttdcea_c" name="Tetradecenoate (n-C14:1)" compartment="C_c" hasOnlySubstanceUnits="true" boundaryCondition="false" constant="false">
        <notes>
          <html xmlns="http://www.w3.org/1999/xhtml">
            <p>FORMULA: C14H25O2</p>
            <p>SEED Compound: cpd15298</p>
            <p>MetaNetX (MNX) Chemical: MNXM83847</p>
          </html>
        </notes>
      </species>
      <species id="M_hdca_c" name="Hexadecanoate (n-C16:0)" compartment="C_c" hasOnlySubstanceUnits="true" boundaryCondition="false" constant="false">
        <notes>
          <html xmlns="http://www.w3.org/1999/xhtml">
            <p>FORMULA: C16H31O2</p>
            <p>BioCyc: META:PALMITATE</p>
            <p>Human Metabolome Database: HMDB00220;HMDB60083</p>
            <p>SEED Compound: cpd00214</p>
            <p>UM-BBD: c1217</p>
            <p>KEGG Compound: C00249;D05341</p>
            <p>BioPath Molecule: Palmitate</p>
            <p>MetaNetX (MNX) Chemical: MNXM108</p>
            <p>Reactome: 3632881;390435;426576;76168</p>
            <p>LipidMaps: LMFA01010001</p>
          </html>
        </notes>
      </species>
      <species id="M_pe160_c" name="Phosphatidylethanolamine (dihexadecanoyl, n-C16:0)" compartment="C_c" hasOnlySubstanceUnits="true" boundaryCondition="false" constant="false">
        <notes>
          <html xmlns="http://www.w3.org/1999/xhtml">
            <p>FORMULA: C37H74N1O8P1</p>
            <p>Human Metabolome Database: HMDB05317;HMDB08923</p>
            <p>BioCyc: META:CPD-12819</p>
            <p>LipidMaps: LMGP02010037</p>
            <p>MetaNetX (MNX) Chemical: MNXM32178</p>
            <p>SEED Compound: cpd15531</p>
          </html>
        </notes>
      </species>
      <species id="M_hdcea_c" name="Hexadecenoate (n-C16:1)" compartment="C_c" hasOnlySubstanceUnits="true" boundaryCondition="false" constant="false">
        <notes>
          <html xmlns="http://www.w3.org/1999/xhtml">
            <p>FORMULA: C16H29O2</p>
            <p>BioCyc: META:CPD-9245</p>
            <p>Human Metabolome Database: HMDB03229;HMDB12328;HMDB60082</p>
            <p>SEED Compound: cpd05274</p>
            <p>KEGG Compound: C08362</p>
            <p>MetaNetX (MNX) Chemical: MNXM950</p>
            <p>LipidMaps: LMFA01030056;LMFA01030057</p>
          </html>
        </notes>
      </species>
      <species id="M_pe161_c" name="Phosphatidylethanolamine (dihexadec-9enoyl, n-C16:1)" compartment="C_c" hasOnlySubstanceUnits="true" boundaryCondition="false" constant="false">
        <notes>
          <html xmlns="http://www.w3.org/1999/xhtml">
            <p>FORMULA: C37H70N1O8P1</p>
            <p>Human Metabolome Database: HMDB05342;HMDB08957</p>
            <p>MetaNetX (MNX) Chemical: MNXM71458</p>
            <p>LipidMaps: LMGP02010108</p>
            <p>SEED Compound: cpd15532</p>
            <p>BioCyc: META:CPD-17086</p>
          </html>
        </notes>
      </species>
      <species id="M_ocdca_c" name="Octadecanoate (n-C18:0)" compartment="C_c" hasOnlySubstanceUnits="true" boundaryCondition="false" constant="false">
        <notes>
          <html xmlns="http://www.w3.org/1999/xhtml">
            <p>FORMULA: C18H35O2</p>
            <p>BioCyc: META:STEARIC_ACID</p>
            <p>Human Metabolome Database: HMDB00827</p>
            <p>SEED Compound: cpd01080</p>
            <p>KEGG Compound: C01530;D00119</p>
            <p>MetaNetX (MNX) Chemical: MNXM236</p>
            <p>Reactome: 428198</p>
            <p>LipidMaps: LMFA01010018</p>
          </html>
        </notes>
      </species>
      <species id="M_pe180_c" name="Phosphatidylethanolamine (dioctadecanoyl, n-C18:0)" compartment="C_c" hasOnlySubstanceUnits="true" boundaryCondition="false" constant="false">
        <notes>
          <html xmlns="http://www.w3.org/1999/xhtml">
            <p>FORMULA: C41H82N1O8P1</p>
            <p>Human Metabolome Database: HMDB05327;HMDB08991</p>
            <p>BioCyc: META:CPD-12818</p>
            <p>LipidMaps: LMGP02010097</p>
            <p>MetaNetX (MNX) Chemical: MNXM31536</p>
            <p>SEED Compound: cpd15533</p>
          </html>
        </notes>
      </species>
      <species id="M_ocdcea_c" name="Octadecenoate (n-C18:1)" compartment="C_c" hasOnlySubstanceUnits="true" boundaryCondition="false" constant="false">
        <notes>
          <html xmlns="http://www.w3.org/1999/xhtml">
            <p>FORMULA: C18H33O2</p>
            <p>BioCyc: META:OLEATE-CPD</p>
            <p>Human Metabolome Database: HMDB00207;HMDB02066</p>
            <p>SEED Compound: cpd00536</p>
            <p>UM-BBD: c1359</p>
            <p>KEGG Compound: C00712;D02315</p>
            <p>MetaNetX (MNX) Chemical: MNXM306</p>
            <p>LipidMaps: LMFA01030002</p>
          </html>
        </notes>
      </species>
      <species id="M_pe181_c" name="Phosphatidylethanolamine (dioctadec-11-enoyl, n-C18:1)" compartment="C_c" hasOnlySubstanceUnits="true" boundaryCondition="false" constant="false">
        <notes>
          <html xmlns="http://www.w3.org/1999/xhtml">
            <p>FORMULA: C41H78N1O8P1</p>
            <p>SEED Compound: cpd15534</p>
            <p>MetaNetX (MNX) Chemical: MNXM2150</p>
          </html>
        </notes>
      </species>
      <species id="M_2agpg120_c" name="2-Acyl-sn-glycero-3-phosphoglycerol (n-C12:0)" compartment="C_c" hasOnlySubstanceUnits="true" boundaryCondition="false" constant="false">
        <notes>
          <html xmlns="http://www.w3.org/1999/xhtml">
            <p>FORMULA: C18H36O9P1</p>
            <p>MetaNetX (MNX) Chemical: MNXM3450</p>
          </html>
        </notes>
      </species>
      <species id="M_2agpg120_p" name="2-Acyl-sn-glycero-3-phosphoglycerol (n-C12:0)" compartment="C_p" hasOnlySubstanceUnits="true" boundaryCondition="false" constant="false">
        <notes>
          <html xmlns="http://www.w3.org/1999/xhtml">
            <p>FORMULA: C18H36O9P1</p>
            <p>MetaNetX (MNX) Chemical: MNXM3450</p>
          </html>
        </notes>
      </species>
      <species id="M_2agpg140_c" name="2-Acyl-sn-glycero-3-phosphoglycerol (n-C14:0)" compartment="C_c" hasOnlySubstanceUnits="true" boundaryCondition="false" constant="false">
        <notes>
          <html xmlns="http://www.w3.org/1999/xhtml">
            <p>FORMULA: C20H40O9P1</p>
            <p>BioCyc: META:CPD0-2173</p>
            <p>MetaNetX (MNX) Chemical: MNXM34739</p>
          </html>
        </notes>
      </species>
      <species id="M_2agpg140_p" name="2-Acyl-sn-glycero-3-phosphoglycerol (n-C14:0)" compartment="C_p" hasOnlySubstanceUnits="true" boundaryCondition="false" constant="false">
        <notes>
          <html xmlns="http://www.w3.org/1999/xhtml">
            <p>FORMULA: C20H40O9P1</p>
            <p>BioCyc: META:CPD0-2173</p>
            <p>MetaNetX (MNX) Chemical: MNXM34739</p>
          </html>
        </notes>
      </species>
      <species id="M_2agpg141_c" name="2-Acyl-sn-glycero-3-phosphoglycerol (n-C14:1)" compartment="C_c" hasOnlySubstanceUnits="true" boundaryCondition="false" constant="false">
        <notes>
          <html xmlns="http://www.w3.org/1999/xhtml">
            <p>FORMULA: C20H38O9P1</p>
            <p>MetaNetX (MNX) Chemical: MNXM3452</p>
          </html>
        </notes>
      </species>
      <species id="M_2agpg141_p" name="2-Acyl-sn-glycero-3-phosphoglycerol (n-C14:1)" compartment="C_p" hasOnlySubstanceUnits="true" boundaryCondition="false" constant="false">
        <notes>
          <html xmlns="http://www.w3.org/1999/xhtml">
            <p>FORMULA: C20H38O9P1</p>
            <p>MetaNetX (MNX) Chemical: MNXM3452</p>
          </html>
        </notes>
      </species>
      <species id="M_2agpg160_c" name="2-Acyl-sn-glycero-3-phosphoglycerol (n-C16:0)" compartment="C_c" hasOnlySubstanceUnits="true" boundaryCondition="false" constant="false">
        <notes>
          <html xmlns="http://www.w3.org/1999/xhtml">
            <p>FORMULA: C22H44O9P1</p>
            <p>BioCyc: META:CPD-8363</p>
            <p>MetaNetX (MNX) Chemical: MNXM34740</p>
          </html>
        </notes>
      </species>
      <species id="M_2agpg160_p" name="2-Acyl-sn-glycero-3-phosphoglycerol (n-C16:0)" compartment="C_p" hasOnlySubstanceUnits="true" boundaryCondition="false" constant="false">
        <notes>
          <html xmlns="http://www.w3.org/1999/xhtml">
            <p>FORMULA: C22H44O9P1</p>
            <p>BioCyc: META:CPD-8363</p>
            <p>MetaNetX (MNX) Chemical: MNXM34740</p>
          </html>
        </notes>
      </species>
      <species id="M_2agpg161_c" name="2-Acyl-sn-glycero-3-phosphoglycerol (n-C16:1)" compartment="C_c" hasOnlySubstanceUnits="true" boundaryCondition="false" constant="false">
        <notes>
          <html xmlns="http://www.w3.org/1999/xhtml">
            <p>FORMULA: C22H42O9P1</p>
            <p>MetaNetX (MNX) Chemical: MNXM3453</p>
          </html>
        </notes>
      </species>
      <species id="M_2agpg161_p" name="2-Acyl-sn-glycero-3-phosphoglycerol (n-C16:1)" compartment="C_p" hasOnlySubstanceUnits="true" boundaryCondition="false" constant="false">
        <notes>
          <html xmlns="http://www.w3.org/1999/xhtml">
            <p>FORMULA: C22H42O9P1</p>
            <p>MetaNetX (MNX) Chemical: MNXM3453</p>
          </html>
        </notes>
      </species>
      <species id="M_2agpg180_c" name="2-Acyl-sn-glycero-3-phosphoglycerol (n-C18:0)" compartment="C_c" hasOnlySubstanceUnits="true" boundaryCondition="false" constant="false">
        <notes>
          <html xmlns="http://www.w3.org/1999/xhtml">
            <p>FORMULA: C24H48O9P1</p>
            <p>BioCyc: META:CPD0-2133</p>
            <p>MetaNetX (MNX) Chemical: MNXM34812</p>
          </html>
        </notes>
      </species>
      <species id="M_2agpg180_p" name="2-Acyl-sn-glycero-3-phosphoglycerol (n-C18:0)" compartment="C_p" hasOnlySubstanceUnits="true" boundaryCondition="false" constant="false">
        <notes>
          <html xmlns="http://www.w3.org/1999/xhtml">
            <p>FORMULA: C24H48O9P1</p>
            <p>BioCyc: META:CPD0-2133</p>
            <p>MetaNetX (MNX) Chemical: MNXM34812</p>
          </html>
        </notes>
      </species>
      <species id="M_2agpg181_c" name="2-Acyl-sn-glycero-3-phosphoglycerol (n-C18:1)" compartment="C_c" hasOnlySubstanceUnits="true" boundaryCondition="false" constant="false">
        <notes>
          <html xmlns="http://www.w3.org/1999/xhtml">
            <p>FORMULA: C24H46O9P1</p>
            <p>MetaNetX (MNX) Chemical: MNXM3455</p>
          </html>
        </notes>
      </species>
      <species id="M_2agpg181_p" name="2-Acyl-sn-glycero-3-phosphoglycerol (n-C18:1)" compartment="C_p" hasOnlySubstanceUnits="true" boundaryCondition="false" constant="false">
        <notes>
          <html xmlns="http://www.w3.org/1999/xhtml">
            <p>FORMULA: C24H46O9P1</p>
            <p>MetaNetX (MNX) Chemical: MNXM3455</p>
          </html>
        </notes>
      </species>
      <species id="M_pg120_c" name="Phosphatidylglycerol (didodecanoyl, n-C12:0)" compartment="C_c" hasOnlySubstanceUnits="true" boundaryCondition="false" constant="false">
        <notes>
          <html xmlns="http://www.w3.org/1999/xhtml">
            <p>FORMULA: C30H58O10P1</p>
            <p>SEED Compound: cpd15535</p>
            <p>MetaNetX (MNX) Chemical: MNXM1771</p>
          </html>
        </notes>
      </species>
      <species id="M_pg140_c" name="Phosphatidylglycerol (ditetradecanoyl, n-C14:0)" compartment="C_c" hasOnlySubstanceUnits="true" boundaryCondition="false" constant="false">
        <notes>
          <html xmlns="http://www.w3.org/1999/xhtml">
            <p>FORMULA: C34H66O10P1</p>
            <p>MetaNetX (MNX) Chemical: MNXM1495</p>
          </html>
        </notes>
      </species>
      <species id="M_pg141_c" name="Phosphatidylglycerol (ditetradec-7-enoyl, n-C14:1)" compartment="C_c" hasOnlySubstanceUnits="true" boundaryCondition="false" constant="false">
        <notes>
          <html xmlns="http://www.w3.org/1999/xhtml">
            <p>FORMULA: C34H62O10P1</p>
            <p>MetaNetX (MNX) Chemical: MNXM2029</p>
          </html>
        </notes>
      </species>
      <species id="M_pg160_c" name="Phosphatidylglycerol (dihexadecanoyl, n-C16:0)" compartment="C_c" hasOnlySubstanceUnits="true" boundaryCondition="false" constant="false">
        <notes>
          <html xmlns="http://www.w3.org/1999/xhtml">
            <p>FORMULA: C38H74O10P1</p>
            <p>Human Metabolome Database: HMDB10570</p>
            <p>BioCyc: META:CPD-8260</p>
            <p>LipidMaps: LMGP04010986</p>
            <p>MetaNetX (MNX) Chemical: MNXM32179</p>
            <p>SEED Compound: cpd15538</p>
          </html>
        </notes>
      </species>
      <species id="M_pg161_c" name="Phosphatidylglycerol (dihexadec-9-enoyl, n-C16:1)" compartment="C_c" hasOnlySubstanceUnits="true" boundaryCondition="false" constant="false">
        <notes>
          <html xmlns="http://www.w3.org/1999/xhtml">
            <p>FORMULA: C38H70O10P1</p>
            <p>MetaNetX (MNX) Chemical: MNXM75101</p>
            <p>SEED Compound: cpd15539</p>
            <p>BioCyc: META:CPD0-2330</p>
          </html>
        </notes>
      </species>
      <species id="M_pg180_c" name="Phosphatidylglycerol (dioctadecanoyl, n-C18:0)" compartment="C_c" hasOnlySubstanceUnits="true" boundaryCondition="false" constant="false">
        <notes>
          <html xmlns="http://www.w3.org/1999/xhtml">
            <p>FORMULA: C42H82O10P1</p>
            <p>Human Metabolome Database: HMDB10602</p>
            <p>BioCyc: META:CPD-12822</p>
            <p>LipidMaps: LMGP04010038</p>
            <p>MetaNetX (MNX) Chemical: MNXM75102</p>
            <p>SEED Compound: cpd15540</p>
          </html>
        </notes>
      </species>
      <species id="M_pg181_c" name="Phosphatidylglycerol (dioctadec-11-enoyl, n-C18:1)" compartment="C_c" hasOnlySubstanceUnits="true" boundaryCondition="false" constant="false">
        <notes>
          <html xmlns="http://www.w3.org/1999/xhtml">
            <p>FORMULA: C42H78O10P1</p>
            <p>SEED Compound: cpd15541</p>
            <p>MetaNetX (MNX) Chemical: MNXM1773</p>
          </html>
        </notes>
      </species>
      <species id="M_pyr_c" name="Pyruvate" compartment="C_c" hasOnlySubstanceUnits="true" boundaryCondition="false" constant="false">
        <notes>
          <html xmlns="http://www.w3.org/1999/xhtml">
            <p>FORMULA: C3H3O3</p>
            <p>BioCyc: META:PYRUVATE</p>
            <p>Human Metabolome Database: HMDB00243</p>
            <p>SEED Compound: cpd00020</p>
            <p>UniPathway Compound: UPC00022</p>
            <p>UM-BBD: c0159</p>
            <p>KEGG Compound: C00022</p>
            <p>BioPath Molecule: Pyruvate</p>
            <p>MetaNetX (MNX) Chemical: MNXM23</p>
            <p>Reactome: 113557;29398;389680</p>
            <p>LipidMaps: LMFA01060077</p>
          </html>
        </notes>
      </species>
      <species id="M_pap_c" name="Adenosine 3&apos;,5&apos;-bisphosphate" compartment="C_c" hasOnlySubstanceUnits="true" boundaryCondition="false" constant="false">
        <notes>
          <html xmlns="http://www.w3.org/1999/xhtml">
            <p>FORMULA: C10H11N5O10P2</p>
            <p>BioCyc: META:3-5-ADP</p>
            <p>SEED Compound: cpd00045</p>
            <p>UniPathway Compound: UPC00054</p>
            <p>KEGG Compound: C00054</p>
            <p>BioPath Molecule: Adenosine-3-prime,5-prime-diphosphate(PAP)</p>
            <p>MetaNetX (MNX) Chemical: MNXM45</p>
            <p>Reactome: 158466;742343</p>
            <p>Human Metabolome Database: HMDB00061;HMDB01468</p>
          </html>
        </notes>
      </species>
      <species id="M_paps_c" name="3&apos;-Phosphoadenylyl sulfate" compartment="C_c" hasOnlySubstanceUnits="true" boundaryCondition="false" constant="false">
        <notes>
          <html xmlns="http://www.w3.org/1999/xhtml">
            <p>FORMULA: C10H11N5O13P2S</p>
            <p>BioCyc: META:PAPS</p>
            <p>SEED Compound: cpd00044</p>
            <p>UniPathway Compound: UPC00053</p>
            <p>KEGG Compound: C00053</p>
            <p>BioPath Molecule: 3-prime-Phosphoadenylylsulfate(PAPS)</p>
            <p>MetaNetX (MNX) Chemical: MNXM49</p>
            <p>Reactome: 158471;741440</p>
            <p>Human Metabolome Database: HMDB01134</p>
          </html>
        </notes>
      </species>
      <species id="M_Lcyst_c" name="L-Cysteate" compartment="C_c" hasOnlySubstanceUnits="true" boundaryCondition="false" constant="false">
        <notes>
          <html xmlns="http://www.w3.org/1999/xhtml">
            <p>FORMULA: C3H6NO5S</p>
            <p>BioCyc: META:L-CYSTEATE</p>
            <p>SEED Compound: cpd00395</p>
            <p>UniPathway Compound: UPC00506</p>
            <p>KEGG Compound: C00506</p>
            <p>BioPath Molecule: L-Cysteate</p>
            <p>MetaNetX (MNX) Chemical: MNXM713</p>
            <p>Reactome: 379444;5673778</p>
            <p>Human Metabolome Database: HMDB02757</p>
          </html>
        </notes>
      </species>
      <species id="M_akg_c" name="2-Oxoglutarate" compartment="C_c" hasOnlySubstanceUnits="true" boundaryCondition="false" constant="false">
        <notes>
          <html xmlns="http://www.w3.org/1999/xhtml">
            <p>FORMULA: C5H4O5</p>
            <p>BioCyc: META:2-KETOGLUTARATE;META:CPD-16852</p>
            <p>SEED Compound: cpd00024</p>
            <p>UniPathway Compound: UPC00026</p>
            <p>UM-BBD: c0880</p>
            <p>KEGG Compound: C00026</p>
            <p>BioPath Molecule: 2-Oxoglutarate</p>
            <p>MetaNetX (MNX) Chemical: MNXM20</p>
            <p>Reactome: 113594;113671;29406;389537;561075</p>
            <p>Human Metabolome Database: HMDB00208;HMDB02812</p>
          </html>
        </notes>
      </species>
      <species id="M_L2aadp_c" name="L 2 Aminoadipate C6H10NO4" compartment="C_c" hasOnlySubstanceUnits="true" boundaryCondition="false" constant="false">
        <notes>
          <html xmlns="http://www.w3.org/1999/xhtml">
            <p>FORMULA: C6H10NO4</p>
            <p>BioCyc: META:CPD-468;META:CPD-9400</p>
            <p>Human Metabolome Database: HMDB00510</p>
            <p>SEED Compound: cpd00705</p>
            <p>UniPathway Compound: UPC00956</p>
            <p>KEGG Compound: C00956</p>
            <p>BioPath Molecule: L-2-Aminoadipate</p>
            <p>MetaNetX (MNX) Chemical: MNXM268</p>
            <p>Reactome: 508531</p>
            <p>LipidMaps: LMFA01170098</p>
          </html>
        </notes>
      </species>
      <species id="M_2aobut_c" name="L-2-Amino-3-oxobutanoate" compartment="C_c" hasOnlySubstanceUnits="true" boundaryCondition="false" constant="false">
        <notes>
          <html xmlns="http://www.w3.org/1999/xhtml">
            <p>FORMULA: C4H7NO3</p>
            <p>BioCyc: META:AMINO-OXOBUT</p>
            <p>Human Metabolome Database: HMDB06454</p>
            <p>SEED Compound: cpd02053;cpd02211</p>
            <p>UniPathway Compound: UPC03508</p>
            <p>KEGG Compound: C03214;C03508</p>
            <p>BioPath Molecule: L-2-Amino-acetoacetate</p>
            <p>MetaNetX (MNX) Chemical: MNXM114087</p>
            <p>LipidMaps: LMFA01060172</p>
          </html>
        </notes>
      </species>
      <species id="M_2dda7p_c" name="2-Dehydro-3-deoxy-D-arabino-heptonate 7-phosphate" compartment="C_c" hasOnlySubstanceUnits="true" boundaryCondition="false" constant="false">
        <notes>
          <html xmlns="http://www.w3.org/1999/xhtml">
            <p>FORMULA: C7H10O10P</p>
            <p>BioCyc: META:3-DEOXY-D-ARABINO-HEPTULOSONATE-7-P</p>
            <p>SEED Compound: cpd02857</p>
            <p>UniPathway Compound: UPC04691</p>
            <p>KEGG Compound: C04691</p>
            <p>BioPath Molecule: 2-Dehydro-3-deoxy-D-arabino-heptonate_7-phosphate</p>
            <p>MetaNetX (MNX) Chemical: MNXM1219</p>
            <p>Reactome: 964909</p>
          </html>
        </notes>
      </species>
      <species id="M_glcn_c" name="D-Gluconate" compartment="C_c" hasOnlySubstanceUnits="true" boundaryCondition="false" constant="false">
        <notes>
          <html xmlns="http://www.w3.org/1999/xhtml">
            <p>FORMULA: C6H11O7</p>
            <p>BioCyc: META:GLUCONATE</p>
            <p>SEED Compound: cpd00222</p>
            <p>UniPathway Compound: UPC00257</p>
            <p>KEGG Compound: C00257</p>
            <p>BioPath Molecule: D-Gluconate</p>
            <p>MetaNetX (MNX) Chemical: MNXM341</p>
            <p>Human Metabolome Database: HMDB00625;HMDB03373</p>
          </html>
        </notes>
      </species>
      <species id="M_2dhglcn_c" name="2-Dehydro-D-gluconate" compartment="C_c" hasOnlySubstanceUnits="true" boundaryCondition="false" constant="false">
        <notes>
          <html xmlns="http://www.w3.org/1999/xhtml">
            <p>FORMULA: C6H9O7</p>
            <p>KEGG Compound: C06473</p>
            <p>MetaNetX (MNX) Chemical: MNXM582</p>
            <p>SEED Compound: cpd00480;cpd03889</p>
            <p>BioCyc: META:CPD-377</p>
          </html>
        </notes>
      </species>
      <species id="M_6p2dhglcn_c" name="6-Phospho-2-dehydro-D-gluconate" compartment="C_c" hasOnlySubstanceUnits="true" boundaryCondition="false" constant="false">
        <notes>
          <html xmlns="http://www.w3.org/1999/xhtml">
            <p>FORMULA: C6H11O10P</p>
            <p>KEGG Compound: C01218</p>
            <p>MetaNetX (MNX) Chemical: MNXM1218</p>
            <p>SEED Compound: cpd00896</p>
            <p>BioCyc: META:CPD-339</p>
          </html>
        </notes>
      </species>
      <species id="M_2dhglcn_p" name="2-Dehydro-D-gluconate" compartment="C_p" hasOnlySubstanceUnits="true" boundaryCondition="false" constant="false">
        <notes>
          <html xmlns="http://www.w3.org/1999/xhtml">
            <p>FORMULA: C6H9O7</p>
            <p>KEGG Compound: C06473</p>
            <p>MetaNetX (MNX) Chemical: MNXM582</p>
            <p>SEED Compound: cpd00480;cpd03889</p>
            <p>BioCyc: META:CPD-377</p>
          </html>
        </notes>
      </species>
      <species id="M_2dhglcn_e" name="2-Dehydro-D-gluconate" compartment="C_e" hasOnlySubstanceUnits="true" boundaryCondition="false" constant="false">
        <notes>
          <html xmlns="http://www.w3.org/1999/xhtml">
            <p>FORMULA: C6H9O7</p>
            <p>KEGG Compound: C06473</p>
            <p>MetaNetX (MNX) Chemical: MNXM582</p>
            <p>SEED Compound: cpd00480;cpd03889</p>
            <p>BioCyc: META:CPD-377</p>
          </html>
        </notes>
      </species>
      <species id="M_2dhp_c" name="2-Dehydropantoate" compartment="C_c" hasOnlySubstanceUnits="true" boundaryCondition="false" constant="false">
        <notes>
          <html xmlns="http://www.w3.org/1999/xhtml">
            <p>FORMULA: C6H9O4</p>
            <p>BioCyc: META:2-DEHYDROPANTOATE</p>
            <p>SEED Compound: cpd00712</p>
            <p>UniPathway Compound: UPC00966</p>
            <p>KEGG Compound: C00966</p>
            <p>BioPath Molecule: 2-Dehydropantoate</p>
            <p>MetaNetX (MNX) Chemical: MNXM959</p>
          </html>
        </notes>
      </species>
      <species id="M_3mob_c" name="3-Methyl-2-oxobutanoate" compartment="C_c" hasOnlySubstanceUnits="true" boundaryCondition="false" constant="false">
        <notes>
          <html xmlns="http://www.w3.org/1999/xhtml">
            <p>FORMULA: C5H7O3</p>
            <p>BioCyc: META:2-KETO-ISOVALERATE</p>
            <p>Human Metabolome Database: HMDB00019;HMDB04260</p>
            <p>SEED Compound: cpd00123</p>
            <p>UniPathway Compound: UPC00141</p>
            <p>KEGG Compound: C00141</p>
            <p>BioPath Molecule: 3-Methyl-2-oxobutanoate</p>
            <p>MetaNetX (MNX) Chemical: MNXM238</p>
            <p>LipidMaps: LMFA01020274</p>
          </html>
        </notes>
      </species>
      <species id="M_fald_c" name="Formaldehyde" compartment="C_c" hasOnlySubstanceUnits="true" boundaryCondition="false" constant="false">
        <notes>
          <html xmlns="http://www.w3.org/1999/xhtml">
            <p>FORMULA: CH2O</p>
            <p>BioCyc: META:CARBONYL-GROUP;META:FORMALDEHYDE</p>
            <p>SEED Compound: cpd00055</p>
            <p>UniPathway Compound: UPC00067</p>
            <p>UM-BBD: c0122</p>
            <p>KEGG Compound: C00067;D00017</p>
            <p>BioPath Molecule: Formaldehyde</p>
            <p>MetaNetX (MNX) Chemical: MNXM56</p>
            <p>Reactome: 143501;29478;879250</p>
            <p>Human Metabolome Database: HMDB01426</p>
          </html>
        </notes>
      </species>
      <species id="M_2dr1p_c" name="2-Deoxy-D-ribose 1-phosphate" compartment="C_c" hasOnlySubstanceUnits="true" boundaryCondition="false" constant="false">
        <notes>
          <html xmlns="http://www.w3.org/1999/xhtml">
            <p>FORMULA: C5H9O7P</p>
            <p>BioCyc: META:DEOXY-D-RIBOSE-1-PHOSPHATE</p>
            <p>SEED Compound: cpd00509</p>
            <p>UniPathway Compound: UPC00672</p>
            <p>KEGG Compound: C00672</p>
            <p>BioPath Molecule: 2-prime-Deoxyribose_1-phosphate</p>
            <p>MetaNetX (MNX) Chemical: MNXM789</p>
            <p>Reactome: 112032</p>
            <p>Human Metabolome Database: HMDB01351</p>
          </html>
        </notes>
      </species>
      <species id="M_2obut_c" name="2-Oxobutanoate" compartment="C_c" hasOnlySubstanceUnits="true" boundaryCondition="false" constant="false">
        <notes>
          <html xmlns="http://www.w3.org/1999/xhtml">
            <p>FORMULA: C4H5O3</p>
            <p>BioCyc: META:2-OXOBUTANOATE</p>
            <p>Human Metabolome Database: HMDB00005;HMDB06544</p>
            <p>SEED Compound: cpd00094</p>
            <p>UniPathway Compound: UPC00109</p>
            <p>UM-BBD: c0360</p>
            <p>KEGG Compound: C00109</p>
            <p>BioPath Molecule: 2-Oxobutanoate</p>
            <p>MetaNetX (MNX) Chemical: MNXM159</p>
            <p>Reactome: 936714</p>
            <p>LipidMaps: LMFA01060002</p>
          </html>
        </notes>
      </species>
      <species id="M_h_e" name="H+" compartment="C_e" hasOnlySubstanceUnits="true" boundaryCondition="false" constant="false">
        <notes>
          <html xmlns="http://www.w3.org/1999/xhtml">
            <p>FORMULA: H</p>
            <p>BioCyc: META:PROTON</p>
            <p>SEED Compound: cpd00067</p>
            <p>UniPathway Compound: UPC00080</p>
            <p>KEGG Compound: C00080</p>
            <p>BioPath Molecule: Proton</p>
            <p>MetaNetX (MNX) Chemical: MNXM1</p>
            <p>Reactome: 113529;1470067;156540;163953;193465;194688;2000349;2872447;351626;372511;374900;425969;425978;425999;427899;428040;428548;5668577;70106;74722</p>
            <p>Human Metabolome Database: HMDB59597</p>
          </html>
        </notes>
      </species>
      <species id="M_hco3_c" name="Bicarbonate" compartment="C_c" hasOnlySubstanceUnits="true" boundaryCondition="false" constant="false">
        <notes>
          <html xmlns="http://www.w3.org/1999/xhtml">
            <p>FORMULA: CHO3;HCO3</p>
            <p>BioCyc: META:CO3;META:H2CO3;META:HCO3</p>
            <p>SEED Compound: cpd00242</p>
            <p>UniPathway Compound: UPC00288;UPC01353</p>
            <p>KEGG Compound: C00288;C01353</p>
            <p>BioPath Molecule: Hydrogen_carbonate</p>
            <p>MetaNetX (MNX) Chemical: MNXM60</p>
            <p>Reactome: 111627;29896;425425</p>
            <p>Human Metabolome Database: HMDB00595;HMDB03538;HMDB31453</p>
          </html>
        </notes>
      </species>
      <species id="M_na1_c" name="Sodium" compartment="C_c" hasOnlySubstanceUnits="true" boundaryCondition="false" constant="false">
        <notes>
          <html xmlns="http://www.w3.org/1999/xhtml">
            <p>FORMULA: Na</p>
            <p>BioCyc: META:NA+</p>
            <p>SEED Compound: cpd00971</p>
            <p>KEGG Compound: C01330</p>
            <p>MetaNetX (MNX) Chemical: MNXM27</p>
            <p>Reactome: 2872443;2892454;425958;74113;83910</p>
            <p>Human Metabolome Database: HMDB00588</p>
          </html>
        </notes>
      </species>
      <species id="M_na1_e" name="Sodium" compartment="C_e" hasOnlySubstanceUnits="true" boundaryCondition="false" constant="false">
        <notes>
          <html xmlns="http://www.w3.org/1999/xhtml">
            <p>FORMULA: Na</p>
            <p>BioCyc: META:NA+</p>
            <p>SEED Compound: cpd00971</p>
            <p>KEGG Compound: C01330</p>
            <p>MetaNetX (MNX) Chemical: MNXM27</p>
            <p>Reactome: 2872443;2892454;425958;74113;83910</p>
            <p>Human Metabolome Database: HMDB00588</p>
          </html>
        </notes>
      </species>
      <species id="M_hco3_e" name="Bicarbonate" compartment="C_e" hasOnlySubstanceUnits="true" boundaryCondition="false" constant="false">
        <notes>
          <html xmlns="http://www.w3.org/1999/xhtml">
            <p>FORMULA: CHO3;HCO3</p>
            <p>BioCyc: META:CO3;META:H2CO3;META:HCO3</p>
            <p>SEED Compound: cpd00242</p>
            <p>UniPathway Compound: UPC00288;UPC01353</p>
            <p>KEGG Compound: C00288;C01353</p>
            <p>BioPath Molecule: Hydrogen_carbonate</p>
            <p>MetaNetX (MNX) Chemical: MNXM60</p>
            <p>Reactome: 111627;29896;425425</p>
            <p>Human Metabolome Database: HMDB00595;HMDB03538;HMDB31453</p>
          </html>
        </notes>
      </species>
      <species id="M_2hh24dd_c" name="2-Hydroxyhepta-2-4-dienedioate" compartment="C_c" hasOnlySubstanceUnits="true" boundaryCondition="false" constant="false">
        <notes>
          <html xmlns="http://www.w3.org/1999/xhtml">
            <p>FORMULA: C7H6O5</p>
            <p>MetaNetX (MNX) Chemical: MNXM146251</p>
          </html>
        </notes>
      </species>
      <species id="M_4h2kpi_c" name="4-Hydroxy-2-ketopimelate" compartment="C_c" hasOnlySubstanceUnits="true" boundaryCondition="false" constant="false">
        <notes>
          <html xmlns="http://www.w3.org/1999/xhtml">
            <p>FORMULA: C7H8O6</p>
            <p>BioCyc: META:CPD-15125;META:CPD-804</p>
            <p>MetaNetX (MNX) Chemical: MNXM1623</p>
            <p>UniPathway Compound: UPC06201</p>
            <p>KEGG Compound: C05601;C06201</p>
            <p>SEED Compound: cpd03327;cpd03708</p>
            <p>LipidMaps: LMFA01170052;LMFA01170062</p>
          </html>
        </notes>
      </species>
      <species id="M_2hxmp_c" name="2  Hydroxymethyl phenol C7H8O2" compartment="C_c" hasOnlySubstanceUnits="true" boundaryCondition="false" constant="false">
        <notes>
          <html xmlns="http://www.w3.org/1999/xhtml">
            <p>FORMULA: C7H8O2</p>
          </html>
        </notes>
      </species>
      <species id="M_2hxmp_e" name="2  Hydroxymethyl phenol C7H8O2" compartment="C_e" hasOnlySubstanceUnits="true" boundaryCondition="false" constant="false">
        <notes>
          <html xmlns="http://www.w3.org/1999/xhtml">
            <p>FORMULA: C7H8O2</p>
          </html>
        </notes>
      </species>
      <species id="M_2mahmp_c" name="2-Methyl-4-amino-5-hydroxymethylpyrimidine diphosphate" compartment="C_c" hasOnlySubstanceUnits="true" boundaryCondition="false" constant="false">
        <notes>
          <html xmlns="http://www.w3.org/1999/xhtml">
            <p>FORMULA: C6H8N3O7P2</p>
            <p>BioCyc: META:AMINO-HYDROXYMETHYL-METHYLPYRIMIDINE-PP</p>
            <p>SEED Compound: cpd02894</p>
            <p>UniPathway Compound: UPC04752</p>
            <p>KEGG Compound: C04752</p>
            <p>MetaNetX (MNX) Chemical: MNXM1135</p>
          </html>
        </notes>
      </species>
      <species id="M_4ampm_c" name="4-Amino-2-methyl-5-phosphomethylpyrimidine" compartment="C_c" hasOnlySubstanceUnits="true" boundaryCondition="false" constant="false">
        <notes>
          <html xmlns="http://www.w3.org/1999/xhtml">
            <p>FORMULA: C6H8N3O4P</p>
            <p>BioCyc: META:AMINO-HYDROXYMETHYL-METHYL-PYR-P</p>
            <p>SEED Compound: cpd02775</p>
            <p>UniPathway Compound: UPC04556</p>
            <p>KEGG Compound: C04556</p>
            <p>MetaNetX (MNX) Chemical: MNXM790</p>
          </html>
        </notes>
      </species>
      <species id="M_2mb2coa_c" name="Trans-2-Methylbut-2-enoyl-CoA" compartment="C_c" hasOnlySubstanceUnits="true" boundaryCondition="false" constant="false">
        <notes>
          <html xmlns="http://www.w3.org/1999/xhtml">
            <p>FORMULA: C26H38N7O17P3S</p>
            <p>BioCyc: META:CPD-1083</p>
            <p>Human Metabolome Database: HMDB00993;HMDB02054;HMDB02371;HMDB06871</p>
            <p>SEED Compound: cpd02125</p>
            <p>KEGG Compound: C03345</p>
            <p>BioPath Molecule: 2-Methylbut-2-enoyl-CoA</p>
            <p>MetaNetX (MNX) Chemical: MNXM609</p>
            <p>Reactome: 70799</p>
            <p>LipidMaps: LMFA07050191;LMFA07050374</p>
          </html>
        </notes>
      </species>
      <species id="M_2mcit_c" name="2-Methylcitrate" compartment="C_c" hasOnlySubstanceUnits="true" boundaryCondition="false" constant="false">
        <notes>
          <html xmlns="http://www.w3.org/1999/xhtml">
            <p>FORMULA: C7H7O7</p>
            <p>BioCyc: META:CPD-622</p>
            <p>Human Metabolome Database: HMDB00379;HMDB03610</p>
            <p>SEED Compound: cpd01501</p>
            <p>KEGG Compound: C02225</p>
            <p>MetaNetX (MNX) Chemical: MNXM90279</p>
            <p>LipidMaps: LMFA01050442</p>
          </html>
        </notes>
      </species>
      <species id="M_2oxoadp_c" name="2 Oxoadipate C6H6O5" compartment="C_c" hasOnlySubstanceUnits="true" boundaryCondition="false" constant="false">
        <notes>
          <html xmlns="http://www.w3.org/1999/xhtml">
            <p>FORMULA: C6H6O5</p>
            <p>BioCyc: META:2K-ADIPATE</p>
            <p>Human Metabolome Database: HMDB00225</p>
            <p>SEED Compound: cpd00269</p>
            <p>UniPathway Compound: UPC00322</p>
            <p>KEGG Compound: C00322</p>
            <p>BioPath Molecule: 2-Oxoadipate</p>
            <p>MetaNetX (MNX) Chemical: MNXM263</p>
            <p>Reactome: 113577;70951</p>
            <p>LipidMaps: LMFA01170121</p>
          </html>
        </notes>
      </species>
      <species id="M_2pg_c" name="D-Glycerate 2-phosphate" compartment="C_c" hasOnlySubstanceUnits="true" boundaryCondition="false" constant="false">
        <notes>
          <html xmlns="http://www.w3.org/1999/xhtml">
            <p>FORMULA: C3H4O7P</p>
            <p>BioCyc: META:2-PG</p>
            <p>SEED Compound: cpd00482</p>
            <p>UniPathway Compound: UPC00631</p>
            <p>KEGG Compound: C00631</p>
            <p>BioPath Molecule: 2-Phospho-D-glycerate</p>
            <p>MetaNetX (MNX) Chemical: MNXM275</p>
            <p>Reactome: 30485</p>
            <p>Human Metabolome Database: HMDB00362;HMDB03391</p>
          </html>
        </notes>
      </species>
      <species id="M_2pglyc_c" name="2-Phosphoglycolate" compartment="C_c" hasOnlySubstanceUnits="true" boundaryCondition="false" constant="false">
        <notes>
          <html xmlns="http://www.w3.org/1999/xhtml">
            <p>FORMULA: C2H2O6P</p>
            <p>BioCyc: META:CPD-67</p>
            <p>MetaNetX (MNX) Chemical: MNXM2074</p>
            <p>UniPathway Compound: UPC00988</p>
            <p>KEGG Compound: C00988</p>
            <p>SEED Compound: cpd00727</p>
            <p>Human Metabolome Database: HMDB00816;HMDB60148</p>
          </html>
        </notes>
      </species>
      <species id="M_2pglyc_e" name="2-Phosphoglycolate" compartment="C_e" hasOnlySubstanceUnits="true" boundaryCondition="false" constant="false">
        <notes>
          <html xmlns="http://www.w3.org/1999/xhtml">
            <p>FORMULA: C2H2O6P</p>
            <p>BioCyc: META:CPD-67</p>
            <p>MetaNetX (MNX) Chemical: MNXM2074</p>
            <p>UniPathway Compound: UPC00988</p>
            <p>KEGG Compound: C00988</p>
            <p>SEED Compound: cpd00727</p>
            <p>Human Metabolome Database: HMDB00816;HMDB60148</p>
          </html>
        </notes>
      </species>
      <species id="M_pi_p" name="Phosphate" compartment="C_p" hasOnlySubstanceUnits="true" boundaryCondition="false" constant="false">
        <notes>
          <html xmlns="http://www.w3.org/1999/xhtml">
            <p>FORMULA: HPO4;HO4P</p>
            <p>BioCyc: META:CPD-16459;META:PHOSPHATE-GROUP;META:Pi</p>
            <p>SEED Compound: cpd00009</p>
            <p>UniPathway Compound: UPC00009</p>
            <p>UM-BBD: c0693</p>
            <p>KEGG Compound: C00009;D05467</p>
            <p>BioPath Molecule: Phosphate;Phosphate_(protonated)</p>
            <p>MetaNetX (MNX) Chemical: MNXM9</p>
            <p>Reactome: 109277;113548;113551</p>
            <p>Human Metabolome Database: HMDB00973;HMDB01429;HMDB02105;HMDB02142;HMDB05947</p>
          </html>
        </notes>
      </species>
      <species id="M_gdp_c" name="GDP" compartment="C_c" hasOnlySubstanceUnits="true" boundaryCondition="false" constant="false">
        <notes>
          <html xmlns="http://www.w3.org/1999/xhtml">
            <p>FORMULA: C10H12N5O11P2</p>
            <p>BioCyc: META:GDP;META:GDP-GROUP</p>
            <p>SEED Compound: cpd00031</p>
            <p>UniPathway Compound: UPC00035</p>
            <p>KEGG Compound: C00035;G10620</p>
            <p>BioPath Molecule: Guanosine-5-prime-diphosphate</p>
            <p>MetaNetX (MNX) Chemical: MNXM30</p>
            <p>Reactome: 111349;113525;1467290;205689;29420</p>
            <p>Human Metabolome Database: HMDB01201</p>
          </html>
        </notes>
      </species>
      <species id="M_gtp_c" name="GTP" compartment="C_c" hasOnlySubstanceUnits="true" boundaryCondition="false" constant="false">
        <notes>
          <html xmlns="http://www.w3.org/1999/xhtml">
            <p>FORMULA: C10H12N5O14P3</p>
            <p>BioCyc: META:GTP</p>
            <p>SEED Compound: cpd00038</p>
            <p>UniPathway Compound: UPC00044</p>
            <p>KEGG Compound: C00044</p>
            <p>BioPath Molecule: Guanosine-5-prime-triphosphate</p>
            <p>MetaNetX (MNX) Chemical: MNXM51</p>
            <p>Reactome: 113573;29438</p>
            <p>Human Metabolome Database: HMDB01273</p>
          </html>
        </notes>
      </species>
      <species id="M_lac__L_c" name="L-Lactate" compartment="C_c" hasOnlySubstanceUnits="true" boundaryCondition="false" constant="false">
        <notes>
          <html xmlns="http://www.w3.org/1999/xhtml">
            <p>FORMULA: C3H5O3</p>
            <p>BioCyc: META:L-LACTATE</p>
            <p>SEED Compound: cpd00159</p>
            <p>UniPathway Compound: UPC00186</p>
            <p>UM-BBD: c0152</p>
            <p>KEGG Compound: C00186</p>
            <p>BioPath Molecule: L-Lactate</p>
            <p>MetaNetX (MNX) Chemical: MNXM179</p>
            <p>Reactome: 29708;373863</p>
            <p>Human Metabolome Database: HMDB00190;HMDB03328</p>
          </html>
        </notes>
      </species>
      <species id="M_co2_c" name="CO2" compartment="C_c" hasOnlySubstanceUnits="true" boundaryCondition="false" constant="false">
        <notes>
          <html xmlns="http://www.w3.org/1999/xhtml">
            <p>FORMULA: CO2</p>
            <p>BioCyc: META:CARBON-DIOXIDE</p>
            <p>SEED Compound: cpd00011</p>
            <p>UniPathway Compound: UPC00011</p>
            <p>UM-BBD: c0131</p>
            <p>KEGG Compound: C00011;D00004</p>
            <p>BioPath Molecule: Carbon_dioxide</p>
            <p>MetaNetX (MNX) Chemical: MNXM13</p>
            <p>Reactome: 113528;1237009;159751;159942;189480;29376;389536;5668565</p>
            <p>Human Metabolome Database: HMDB01967</p>
          </html>
        </notes>
      </species>
      <species id="M_ichor_c" name="Isochorismate" compartment="C_c" hasOnlySubstanceUnits="true" boundaryCondition="false" constant="false">
        <notes>
          <html xmlns="http://www.w3.org/1999/xhtml">
            <p>FORMULA: C10H8O6</p>
            <p>BioCyc: META:ISOCHORISMATE</p>
            <p>SEED Compound: cpd00658</p>
            <p>UniPathway Compound: UPC00885</p>
            <p>KEGG Compound: C00885</p>
            <p>BioPath Molecule: Isochorismate</p>
            <p>MetaNetX (MNX) Chemical: MNXM799</p>
          </html>
        </notes>
      </species>
      <species id="M_34dhpha_c" name="3-4-Dihydroxyphenylacetate" compartment="C_c" hasOnlySubstanceUnits="true" boundaryCondition="false" constant="false">
        <notes>
          <html xmlns="http://www.w3.org/1999/xhtml">
            <p>FORMULA: C8H7O4;C8H8O4</p>
            <p>BioCyc: META:CPD-782</p>
            <p>SEED Compound: cpd00854</p>
            <p>UniPathway Compound: UPC01161</p>
            <p>UM-BBD: c0272</p>
            <p>KEGG Compound: C01161</p>
            <p>BioPath Molecule: 3,4-Dihydroxyphenylacetate</p>
            <p>MetaNetX (MNX) Chemical: MNXM645</p>
            <p>Human Metabolome Database: HMDB01336</p>
          </html>
        </notes>
      </species>
      <species id="M_34dhbz_c" name="3,4-Dihydroxybenzoate" compartment="C_c" hasOnlySubstanceUnits="true" boundaryCondition="false" constant="false">
        <notes>
          <html xmlns="http://www.w3.org/1999/xhtml">
            <p>FORMULA: C7H5O4</p>
            <p>BioCyc: META:3-4-DIHYDROXYBENZOATE</p>
            <p>SEED Compound: cpd00197</p>
            <p>UniPathway Compound: UPC00230</p>
            <p>UM-BBD: c0120</p>
            <p>KEGG Compound: C00230</p>
            <p>MetaNetX (MNX) Chemical: MNXM204</p>
            <p>Reactome: 175977</p>
            <p>Human Metabolome Database: HMDB01856</p>
          </html>
        </notes>
      </species>
      <species id="M_34dhbz_p" name="3,4-Dihydroxybenzoate" compartment="C_p" hasOnlySubstanceUnits="true" boundaryCondition="false" constant="false">
        <notes>
          <html xmlns="http://www.w3.org/1999/xhtml">
            <p>FORMULA: C7H5O4</p>
            <p>BioCyc: META:3-4-DIHYDROXYBENZOATE</p>
            <p>SEED Compound: cpd00197</p>
            <p>UniPathway Compound: UPC00230</p>
            <p>UM-BBD: c0120</p>
            <p>KEGG Compound: C00230</p>
            <p>MetaNetX (MNX) Chemical: MNXM204</p>
            <p>Reactome: 175977</p>
            <p>Human Metabolome Database: HMDB01856</p>
          </html>
        </notes>
      </species>
      <species id="M_34dhbz_e" name="3,4-Dihydroxybenzoate" compartment="C_e" hasOnlySubstanceUnits="true" boundaryCondition="false" constant="false">
        <notes>
          <html xmlns="http://www.w3.org/1999/xhtml">
            <p>FORMULA: C7H5O4</p>
            <p>BioCyc: META:3-4-DIHYDROXYBENZOATE</p>
            <p>SEED Compound: cpd00197</p>
            <p>UniPathway Compound: UPC00230</p>
            <p>UM-BBD: c0120</p>
            <p>KEGG Compound: C00230</p>
            <p>MetaNetX (MNX) Chemical: MNXM204</p>
            <p>Reactome: 175977</p>
            <p>Human Metabolome Database: HMDB01856</p>
          </html>
        </notes>
      </species>
      <species id="M_34dhcinm_p" name="3,4-Dihydroxy-trans-cinnamate" compartment="C_p" hasOnlySubstanceUnits="true" boundaryCondition="false" constant="false">
        <notes>
          <html xmlns="http://www.w3.org/1999/xhtml">
            <p>FORMULA: C9H7O4</p>
            <p>BioCyc: META:CAFFEATE;META:CPD-676</p>
            <p>Human Metabolome Database: HMDB03501;HMDB06494</p>
            <p>MetaNetX (MNX) Chemical: MNXM890</p>
            <p>KEGG Compound: C01197;C01481</p>
            <p>SEED Compound: cpd00881</p>
          </html>
        </notes>
      </species>
      <species id="M_34dhcinm_e" name="3,4-Dihydroxy-trans-cinnamate" compartment="C_e" hasOnlySubstanceUnits="true" boundaryCondition="false" constant="false">
        <notes>
          <html xmlns="http://www.w3.org/1999/xhtml">
            <p>FORMULA: C9H7O4</p>
            <p>BioCyc: META:CAFFEATE;META:CPD-676</p>
            <p>Human Metabolome Database: HMDB03501;HMDB06494</p>
            <p>MetaNetX (MNX) Chemical: MNXM890</p>
            <p>KEGG Compound: C01197;C01481</p>
            <p>SEED Compound: cpd00881</p>
          </html>
        </notes>
      </species>
      <species id="M_34dhcinm_c" name="3,4-Dihydroxy-trans-cinnamate" compartment="C_c" hasOnlySubstanceUnits="true" boundaryCondition="false" constant="false">
        <notes>
          <html xmlns="http://www.w3.org/1999/xhtml">
            <p>FORMULA: C9H7O4</p>
            <p>BioCyc: META:CAFFEATE;META:CPD-676</p>
            <p>Human Metabolome Database: HMDB03501;HMDB06494</p>
            <p>MetaNetX (MNX) Chemical: MNXM890</p>
            <p>KEGG Compound: C01197;C01481</p>
            <p>SEED Compound: cpd00881</p>
          </html>
        </notes>
      </species>
      <species id="M_5cmhmsa_c" name="2-Hydroxy-5-carboxymethylmuconate-Semialdehyde" compartment="C_c" hasOnlySubstanceUnits="true" boundaryCondition="false" constant="false">
        <notes>
          <html xmlns="http://www.w3.org/1999/xhtml">
            <p>FORMULA: C8H6O6</p>
            <p>BioCyc: META:CPD-783</p>
            <p>SEED Compound: cpd02828</p>
            <p>UniPathway Compound: UPC04642</p>
            <p>UM-BBD: c0305</p>
            <p>KEGG Compound: C04642</p>
            <p>MetaNetX (MNX) Chemical: MNXM1628</p>
            <p>LipidMaps: LMFA01030989</p>
          </html>
        </notes>
      </species>
      <species id="M_34dhpac_e" name="3,4-Dihydroxyphenylacetaldehyde" compartment="C_e" hasOnlySubstanceUnits="true" boundaryCondition="false" constant="false">
        <notes>
          <html xmlns="http://www.w3.org/1999/xhtml">
            <p>FORMULA: C8H8O3</p>
            <p>BioCyc: META:34-DIHYDROXYPHENYLACETALDEHYDE</p>
            <p>Human Metabolome Database: HMDB03791;HMDB06256;HMDB06778</p>
            <p>MetaNetX (MNX) Chemical: MNXM1401</p>
            <p>KEGG Compound: C04043</p>
            <p>SEED Compound: cpd02500</p>
          </html>
        </notes>
      </species>
      <species id="M_34dhpac_p" name="3,4-Dihydroxyphenylacetaldehyde" compartment="C_p" hasOnlySubstanceUnits="true" boundaryCondition="false" constant="false">
        <notes>
          <html xmlns="http://www.w3.org/1999/xhtml">
            <p>FORMULA: C8H8O3</p>
            <p>BioCyc: META:34-DIHYDROXYPHENYLACETALDEHYDE</p>
            <p>Human Metabolome Database: HMDB03791;HMDB06256;HMDB06778</p>
            <p>MetaNetX (MNX) Chemical: MNXM1401</p>
            <p>KEGG Compound: C04043</p>
            <p>SEED Compound: cpd02500</p>
          </html>
        </notes>
      </species>
      <species id="M_ahcys_c" name="S-Adenosyl-L-homocysteine" compartment="C_c" hasOnlySubstanceUnits="true" boundaryCondition="false" constant="false">
        <notes>
          <html xmlns="http://www.w3.org/1999/xhtml">
            <p>FORMULA: C14H20N6O5S</p>
            <p>BioCyc: META:ADENOSYL-HOMO-CYS</p>
            <p>SEED Compound: cpd00019</p>
            <p>UniPathway Compound: UPC00021</p>
            <p>KEGG Compound: C00021</p>
            <p>BioPath Molecule: S-Adenosyl-L-homocysteine</p>
            <p>MetaNetX (MNX) Chemical: MNXM19</p>
            <p>Reactome: 2162252;71285;77502</p>
            <p>Human Metabolome Database: HMDB00939</p>
          </html>
        </notes>
      </species>
      <species id="M_amet_c" name="S-Adenosyl-L-methionine" compartment="C_c" hasOnlySubstanceUnits="true" boundaryCondition="false" constant="false">
        <notes>
          <html xmlns="http://www.w3.org/1999/xhtml">
            <p>FORMULA: C15H23N6O5S</p>
            <p>BioCyc: META:S-ADENOSYLMETHIONINE</p>
            <p>SEED Compound: cpd00017</p>
            <p>UniPathway Compound: UPC00019</p>
            <p>KEGG Compound: C00019;D07128</p>
            <p>BioPath Molecule: S-Adenosyl-L-methionine</p>
            <p>MetaNetX (MNX) Chemical: MNXM16</p>
            <p>Reactome: 2162265;71284;77087</p>
            <p>Human Metabolome Database: HMDB01185</p>
          </html>
        </notes>
      </species>
      <species id="M_leu__L_c" name="L-Leucine" compartment="C_c" hasOnlySubstanceUnits="true" boundaryCondition="false" constant="false">
        <notes>
          <html xmlns="http://www.w3.org/1999/xhtml">
            <p>FORMULA: C6H13NO2</p>
            <p>BioCyc: META:LEU</p>
            <p>SEED Compound: cpd00107</p>
            <p>UniPathway Compound: UPC00123</p>
            <p>KEGG Compound: C00123;D00030</p>
            <p>BioPath Molecule: L-Leucine</p>
            <p>MetaNetX (MNX) Chemical: MNXM140</p>
            <p>Reactome: 113580;29588;351964</p>
            <p>Human Metabolome Database: HMDB00687</p>
          </html>
        </notes>
      </species>
      <species id="M_leu__L_e" name="L-Leucine" compartment="C_e" hasOnlySubstanceUnits="true" boundaryCondition="false" constant="false">
        <notes>
          <html xmlns="http://www.w3.org/1999/xhtml">
            <p>FORMULA: C6H13NO2</p>
            <p>BioCyc: META:LEU</p>
            <p>SEED Compound: cpd00107</p>
            <p>UniPathway Compound: UPC00123</p>
            <p>KEGG Compound: C00123;D00030</p>
            <p>BioPath Molecule: L-Leucine</p>
            <p>MetaNetX (MNX) Chemical: MNXM140</p>
            <p>Reactome: 113580;29588;351964</p>
            <p>Human Metabolome Database: HMDB00687</p>
          </html>
        </notes>
      </species>
      <species id="M_34hpp_c" name="3-(4-Hydroxyphenyl)pyruvate" compartment="C_c" hasOnlySubstanceUnits="true" boundaryCondition="false" constant="false">
        <notes>
          <html xmlns="http://www.w3.org/1999/xhtml">
            <p>FORMULA: C9H7O4</p>
            <p>MetaNetX (MNX) Chemical: MNXM145630</p>
          </html>
        </notes>
      </species>
      <species id="M_hgentis_c" name="Homogentisate C8H7O4" compartment="C_c" hasOnlySubstanceUnits="true" boundaryCondition="false" constant="false">
        <notes>
          <html xmlns="http://www.w3.org/1999/xhtml">
            <p>FORMULA: C8H7O4</p>
            <p>BioCyc: META:HOMOGENTISATE</p>
            <p>SEED Compound: cpd00426</p>
            <p>UniPathway Compound: UPC00544</p>
            <p>UM-BBD: c0108</p>
            <p>KEGG Compound: C00544</p>
            <p>BioPath Molecule: Homogentisate</p>
            <p>MetaNetX (MNX) Chemical: MNXM345</p>
            <p>Reactome: 30337</p>
            <p>Human Metabolome Database: HMDB00130</p>
          </html>
        </notes>
      </species>
      <species id="M_3amac_c" name="3-Aminoacrylate" compartment="C_c" hasOnlySubstanceUnits="true" boundaryCondition="false" constant="false">
        <notes>
          <html xmlns="http://www.w3.org/1999/xhtml">
            <p>FORMULA: C3H4NO2</p>
            <p>MetaNetX (MNX) Chemical: MNXM147767</p>
          </html>
        </notes>
      </species>
      <species id="M_msa_c" name="Malonate semialdehyde" compartment="C_c" hasOnlySubstanceUnits="true" boundaryCondition="false" constant="false">
        <notes>
          <html xmlns="http://www.w3.org/1999/xhtml">
            <p>FORMULA: C3H3O3</p>
            <p>BioCyc: META:CPD-1135;META:MALONATE-S-ALD</p>
            <p>SEED Compound: cpd00191;cpd08857</p>
            <p>UniPathway Compound: UPC00222</p>
            <p>UM-BBD: c0287</p>
            <p>KEGG Compound: C00222;C12069</p>
            <p>BioPath Molecule: 3-Oxopropanoate</p>
            <p>MetaNetX (MNX) Chemical: MNXM244</p>
            <p>Reactome: 909783</p>
            <p>Human Metabolome Database: HMDB11111;HMDB11666</p>
          </html>
        </notes>
      </species>
      <species id="M_3c3hmp_c" name="3-Carboxy-3-hydroxy-4-methylpentanoate" compartment="C_c" hasOnlySubstanceUnits="true" boundaryCondition="false" constant="false">
        <notes>
          <html xmlns="http://www.w3.org/1999/xhtml">
            <p>FORMULA: C7H10O5</p>
            <p>BioCyc: META:3-CARBOXY-3-HYDROXY-ISOCAPROATE</p>
            <p>Human Metabolome Database: HMDB00402</p>
            <p>SEED Compound: cpd01646</p>
            <p>UniPathway Compound: UPC02504</p>
            <p>KEGG Compound: C02504</p>
            <p>BioPath Molecule: 3-Carboxy-3-hydroxyisocaproate</p>
            <p>MetaNetX (MNX) Chemical: MNXM985</p>
            <p>LipidMaps: LMFA01170083</p>
          </html>
        </notes>
      </species>
      <species id="M_3c4mop_c" name="3-Carboxy-4-methyl-2-oxopentanoate" compartment="C_c" hasOnlySubstanceUnits="true" boundaryCondition="false" constant="false">
        <notes>
          <html xmlns="http://www.w3.org/1999/xhtml">
            <p>FORMULA: C7H8O5</p>
            <p>BioCyc: META:CPD-7100</p>
            <p>MetaNetX (MNX) Chemical: MNXM1602</p>
            <p>UniPathway Compound: UPC04236</p>
            <p>KEGG Compound: C04236</p>
            <p>SEED Compound: cpd02605</p>
            <p>Human Metabolome Database: HMDB12149</p>
          </html>
        </notes>
      </species>
      <species id="M_3hdecACP_c" name="(R)-3-Hydroxydecanoyl-[acyl-carrier protein]" compartment="C_c" hasOnlySubstanceUnits="true" boundaryCondition="false" constant="false">
        <notes>
          <html xmlns="http://www.w3.org/1999/xhtml">
            <p>FORMULA: C394H621O144N96P1S3;C21H39N2O9PRS</p>
            <p>BioCyc: META:Beta-hydroxydecanoyl-ACPs</p>
            <p>KEGG Compound: C04619</p>
            <p>SEED Compound: cpd11482</p>
            <p>MetaNetX (MNX) Chemical: MNXM7127</p>
          </html>
        </notes>
      </species>
      <species id="M_ACP_c" name="Acyl carrier protein" compartment="C_c" hasOnlySubstanceUnits="true" boundaryCondition="false" constant="false">
        <notes>
          <html xmlns="http://www.w3.org/1999/xhtml">
            <p>FORMULA: HSR;HX;C384H603N96O142P1S3;C11H21N2O7PRS</p>
            <p>BioCyc: META:ACP;META:Alkyl-Thiols;META:Thiols</p>
            <p>SEED Compound: cpd11493;cpd11622;cpd11753;cpd11849;cpd12512;cpd13373</p>
            <p>UniPathway Compound: UPC00229;UPC11482</p>
            <p>KEGG Compound: C00145;C00229;C00812;C01336;C04298;C11482;C16736</p>
            <p>BioPath Molecule: Thiol</p>
            <p>MetaNetX (MNX) Chemical: MNXM925</p>
          </html>
        </notes>
      </species>
      <species id="M_3hddecACP_c" name="(R)-3-Hydroxydodecanoyl-[acyl-carrier protein]" compartment="C_c" hasOnlySubstanceUnits="true" boundaryCondition="false" constant="false">
        <notes>
          <html xmlns="http://www.w3.org/1999/xhtml">
            <p>FORMULA: C396H625O144N96P1S3;C23H43N2O9PRS</p>
            <p>LipidMaps: LMFA07060015</p>
            <p>KEGG Compound: C05757</p>
            <p>SEED Compound: cpd11480</p>
            <p>MetaNetX (MNX) Chemical: MNXM27066</p>
          </html>
        </notes>
      </species>
      <species id="M_3hcddec5eACP_c" name="(R)-3-hydroxy-cis-dodec-5-enoyl-[acyl-carrier protein]" compartment="C_c" hasOnlySubstanceUnits="true" boundaryCondition="false" constant="false">
        <notes>
          <html xmlns="http://www.w3.org/1999/xhtml">
            <p>FORMULA: C23H41N2O9PRS;C396H623O144N96P1S3</p>
            <p>SEED Compound: cpd15366</p>
            <p>MetaNetX (MNX) Chemical: MNXM5389</p>
          </html>
        </notes>
      </species>
      <species id="M_3hmrsACP_c" name="(R)-3-Hydroxytetradecanoyl-[acyl-carrier protein]" compartment="C_c" hasOnlySubstanceUnits="true" boundaryCondition="false" constant="false">
        <notes>
          <html xmlns="http://www.w3.org/1999/xhtml">
            <p>FORMULA: C25H47N2O9PRS;C398H629O144N96P1S3</p>
            <p>BioCyc: META:R-3-hydroxymyristoyl-ACPs</p>
            <p>SEED Compound: cpd11484</p>
            <p>UniPathway Compound: UPC04688</p>
            <p>KEGG Compound: C04688</p>
            <p>MetaNetX (MNX) Chemical: MNXM7733</p>
          </html>
        </notes>
      </species>
      <species id="M_3hcmrs7eACP_c" name="(R)-3-hydroxy-cis-myristol-7-eoyl-[acyl-carrier protein]" compartment="C_c" hasOnlySubstanceUnits="true" boundaryCondition="false" constant="false">
        <notes>
          <html xmlns="http://www.w3.org/1999/xhtml">
            <p>FORMULA: C398H627O144N96P1S3;C25H45N2O9PRS</p>
            <p>SEED Compound: cpd15368</p>
            <p>MetaNetX (MNX) Chemical: MNXM5390</p>
          </html>
        </notes>
      </species>
      <species id="M_3hhexACP_c" name="(R)-3-Hydroxyhexanoyl-[acyl-carrier protein]" compartment="C_c" hasOnlySubstanceUnits="true" boundaryCondition="false" constant="false">
        <notes>
          <html xmlns="http://www.w3.org/1999/xhtml">
            <p>FORMULA: C17H31N2O9PRS;C390H613O144N96P1S3</p>
            <p>LipidMaps: LMFA07060006</p>
            <p>KEGG Compound: C05747</p>
            <p>SEED Compound: cpd11479</p>
            <p>MetaNetX (MNX) Chemical: MNXM25370</p>
          </html>
        </notes>
      </species>
      <species id="M_3hoctACP_c" name="(R)-3-Hydroxyoctanoyl-[acyl-carrier protein]" compartment="C_c" hasOnlySubstanceUnits="true" boundaryCondition="false" constant="false">
        <notes>
          <html xmlns="http://www.w3.org/1999/xhtml">
            <p>FORMULA: C392H617O144N96P1S3;C19H35N2O9PRS</p>
            <p>BioCyc: META:3-Hydroxy-octanoyl-ACPs</p>
            <p>KEGG Compound: C04620</p>
            <p>SEED Compound: cpd11483</p>
            <p>MetaNetX (MNX) Chemical: MNXM10019</p>
          </html>
        </notes>
      </species>
      <species id="M_tdec2eACP_c" name="Trans-Dec-2-enoyl-[acyl-carrier protein]" compartment="C_c" hasOnlySubstanceUnits="true" boundaryCondition="false" constant="false">
        <notes>
          <html xmlns="http://www.w3.org/1999/xhtml">
            <p>FORMULA: C21H37N2O8PRS;C394H619O143N96P1S3</p>
            <p>LipidMaps: LMFA07060012</p>
            <p>KEGG Compound: C05754</p>
            <p>SEED Compound: cpd11475</p>
            <p>MetaNetX (MNX) Chemical: MNXM28221</p>
          </html>
        </notes>
      </species>
      <species id="M_tddec2eACP_c" name="Trans-Dodec-2-enoyl-[acyl-carrier protein]" compartment="C_c" hasOnlySubstanceUnits="true" boundaryCondition="false" constant="false">
        <notes>
          <html xmlns="http://www.w3.org/1999/xhtml">
            <p>FORMULA: C23H41N2O8PRS;C396H623O143N96P1S3</p>
            <p>BioCyc: META:Dodec-2-enoyl-ACPs</p>
            <p>LipidMaps: LMFA07060016</p>
            <p>MetaNetX (MNX) Chemical: MNXM23842</p>
            <p>KEGG Compound: C05758</p>
            <p>SEED Compound: cpd11469</p>
          </html>
        </notes>
      </species>
      <species id="M_t3c5ddeceACP_c" name="Trans-3-cis-5-dodecenoyl-[acyl-carrier protein]" compartment="C_c" hasOnlySubstanceUnits="true" boundaryCondition="false" constant="false">
        <notes>
          <html xmlns="http://www.w3.org/1999/xhtml">
            <p>FORMULA: C396H621O143N96P1S3;C23H39N2O8PRS</p>
            <p>SEED Compound: cpd15569</p>
            <p>MetaNetX (MNX) Chemical: MNXM5959</p>
          </html>
        </notes>
      </species>
      <species id="M_tmrs2eACP_c" name="Trans-Tetradec-2-enoyl-[acyl-carrier protein]" compartment="C_c" hasOnlySubstanceUnits="true" boundaryCondition="false" constant="false">
        <notes>
          <html xmlns="http://www.w3.org/1999/xhtml">
            <p>FORMULA: C398H627O143N96P1S3;C25H45N2O8PRS</p>
            <p>BioCyc: META:Tetradec-2-enoyl-ACPs</p>
            <p>LipidMaps: LMFA07060018</p>
            <p>MetaNetX (MNX) Chemical: MNXM24297</p>
            <p>KEGG Compound: C05760</p>
            <p>SEED Compound: cpd11467</p>
          </html>
        </notes>
      </species>
      <species id="M_t3c7mrseACP_c" name="Trans-3-cis-7-myristoleoyl-[acyl-carrier protein]" compartment="C_c" hasOnlySubstanceUnits="true" boundaryCondition="false" constant="false">
        <notes>
          <html xmlns="http://www.w3.org/1999/xhtml">
            <p>FORMULA: C25H43N2O8PRS;C398H625O143N96P1S3</p>
            <p>SEED Compound: cpd15570</p>
            <p>MetaNetX (MNX) Chemical: MNXM5960</p>
          </html>
        </notes>
      </species>
      <species id="M_3hpalmACP_c" name="R-3-hydroxypalmitoyl-[acyl-carrier protein]" compartment="C_c" hasOnlySubstanceUnits="true" boundaryCondition="false" constant="false">
        <notes>
          <html xmlns="http://www.w3.org/1999/xhtml">
            <p>FORMULA: C400H633O144N96P1S3;C27H51N2O9PRS</p>
            <p>SEED Compound: cpd11481</p>
            <p>KEGG Compound: C04633</p>
            <p>MetaNetX (MNX) Chemical: MNXM2576</p>
          </html>
        </notes>
      </species>
      <species id="M_tpalm2eACP_c" name="Trans-Hexadec-2-enoyl-[acyl-carrier protein]" compartment="C_c" hasOnlySubstanceUnits="true" boundaryCondition="false" constant="false">
        <notes>
          <html xmlns="http://www.w3.org/1999/xhtml">
            <p>FORMULA: C400H631O143N96P1S3;C27H49N2O8PRS</p>
            <p>BioCyc: META:2-Hexadecenoyl-ACPs</p>
            <p>LipidMaps: LMFA07060020</p>
            <p>MetaNetX (MNX) Chemical: MNXM29072</p>
            <p>KEGG Compound: C05763</p>
            <p>SEED Compound: cpd11477</p>
          </html>
        </notes>
      </species>
      <species id="M_3hcpalm9eACP_c" name="(R)-3-hydroxy-cis-palm-9-eoyl-[acyl-carrier protein]" compartment="C_c" hasOnlySubstanceUnits="true" boundaryCondition="false" constant="false">
        <notes>
          <html xmlns="http://www.w3.org/1999/xhtml">
            <p>FORMULA: C400H631O144N96P1S3;C27H49N2O9PRS</p>
            <p>SEED Compound: cpd15369</p>
            <p>MetaNetX (MNX) Chemical: MNXM6556</p>
          </html>
        </notes>
      </species>
      <species id="M_t3c9palmeACP_c" name="Trans-3-cis-9-palmitoleoyl-[acyl-carrier protein]" compartment="C_c" hasOnlySubstanceUnits="true" boundaryCondition="false" constant="false">
        <notes>
          <html xmlns="http://www.w3.org/1999/xhtml">
            <p>FORMULA: C27H47N2O8PRS;C400H629O143N96P1S3</p>
            <p>SEED Compound: cpd15571</p>
            <p>MetaNetX (MNX) Chemical: MNXM5961</p>
          </html>
        </notes>
      </species>
      <species id="M_3hoctaACP_c" name="(R)-3-Hydroxyoctadecanoyl-[acyl-carrier protein]" compartment="C_c" hasOnlySubstanceUnits="true" boundaryCondition="false" constant="false">
        <notes>
          <html xmlns="http://www.w3.org/1999/xhtml">
            <p>FORMULA: C402H637O144N96P1S3;C29H55N2O9PRS</p>
            <p>KEGG Compound: C16220</p>
            <p>SEED Compound: cpd14939;cpd15371</p>
            <p>MetaNetX (MNX) Chemical: MNXM3843</p>
          </html>
        </notes>
      </species>
      <species id="M_toctd2eACP_c" name="Trans-octadec-2-enoyl-[acyl-carrier protein]" compartment="C_c" hasOnlySubstanceUnits="true" boundaryCondition="false" constant="false">
        <notes>
          <html xmlns="http://www.w3.org/1999/xhtml">
            <p>FORMULA: C402H635O143N96P1S3;C29H53N2O8PRS</p>
            <p>SEED Compound: cpd15572</p>
            <p>MetaNetX (MNX) Chemical: MNXM12509</p>
          </html>
        </notes>
      </species>
      <species id="M_3hcvac11eACP_c" name="(R)-3-hydroxy-cis-vacc-11-enoyl-[acyl-carrier protein]" compartment="C_c" hasOnlySubstanceUnits="true" boundaryCondition="false" constant="false">
        <notes>
          <html xmlns="http://www.w3.org/1999/xhtml">
            <p>FORMULA: C29H53N2O9PRS;C402H635O144N96P1S3</p>
            <p>MetaNetX (MNX) Chemical: MNXM12841</p>
            <p>SEED Compound: cpd15370</p>
            <p>BioCyc: META:R-3-hydroxy-cis-vaccenoyl-ACPs</p>
          </html>
        </notes>
      </species>
      <species id="M_t3c11vaceACP_c" name="Trans-3-cis-11-vacceoyl-[acyl-carrier protein]" compartment="C_c" hasOnlySubstanceUnits="true" boundaryCondition="false" constant="false">
        <notes>
          <html xmlns="http://www.w3.org/1999/xhtml">
            <p>FORMULA: C29H51N2O8PRS;C402H633O143N96P1S3</p>
            <p>SEED Compound: cpd15568</p>
            <p>MetaNetX (MNX) Chemical: MNXM5958</p>
          </html>
        </notes>
      </species>
      <species id="M_3haACP_c" name="(3R)-3-Hydroxyacyl-[acyl-carrier protein]" compartment="C_c" hasOnlySubstanceUnits="true" boundaryCondition="false" constant="false">
        <notes>
          <html xmlns="http://www.w3.org/1999/xhtml">
            <p>FORMULA: C388H609O144N96P1S3;C15H27N2O9PRS</p>
            <p>KEGG Compound: C01271</p>
            <p>MetaNetX (MNX) Chemical: MNXM5861</p>
            <p>SEED Compound: cpd11836</p>
            <p>BioCyc: META:OH-ACYL-ACP</p>
          </html>
        </notes>
      </species>
      <species id="M_but2eACP_c" name="But-2-enoyl-[acyl-carrier protein]" compartment="C_c" hasOnlySubstanceUnits="true" boundaryCondition="false" constant="false">
        <notes>
          <html xmlns="http://www.w3.org/1999/xhtml">
            <p>FORMULA: C15H25N2O8PRS;C388H607O143N96P1S3</p>
            <p>SEED Compound: cpd11465</p>
            <p>KEGG Compound: C04246</p>
            <p>MetaNetX (MNX) Chemical: MNXM3229</p>
          </html>
        </notes>
      </species>
      <species id="M_thex2eACP_c" name="Trans-Hex-2-enoyl-[acyl-carrier protein]" compartment="C_c" hasOnlySubstanceUnits="true" boundaryCondition="false" constant="false">
        <notes>
          <html xmlns="http://www.w3.org/1999/xhtml">
            <p>FORMULA: C17H29N2O8PRS;C390H611O143N96P1S3</p>
            <p>BioCyc: META:Hex-2-enoyl-ACPs</p>
            <p>LipidMaps: LMFA07060007</p>
            <p>MetaNetX (MNX) Chemical: MNXM24502</p>
            <p>KEGG Compound: C05748</p>
            <p>SEED Compound: cpd11473</p>
          </html>
        </notes>
      </species>
      <species id="M_toct2eACP_c" name="Trans-Oct-2-enoyl-[acyl-carrier protein]" compartment="C_c" hasOnlySubstanceUnits="true" boundaryCondition="false" constant="false">
        <notes>
          <html xmlns="http://www.w3.org/1999/xhtml">
            <p>FORMULA: C19H33N2O8PRS;C392H615O143N96P1S3</p>
            <p>KEGG Compound: C05751</p>
            <p>MetaNetX (MNX) Chemical: MNXM23766</p>
            <p>LipidMaps: LMFA07060009</p>
            <p>SEED Compound: cpd11471</p>
            <p>BioCyc: META:2-Octenoyl-ACPs</p>
          </html>
        </notes>
      </species>
      <species id="M_3hmp_c" name="3-Hydroxy-2-methylpropanoate" compartment="C_c" hasOnlySubstanceUnits="true" boundaryCondition="false" constant="false">
        <notes>
          <html xmlns="http://www.w3.org/1999/xhtml">
            <p>FORMULA: C4H7O3</p>
            <p>BioCyc: META:3-HYDROXY-ISOBUTYRATE</p>
            <p>SEED Compound: cpd00876</p>
            <p>KEGG Compound: C01188</p>
            <p>MetaNetX (MNX) Chemical: MNXM396</p>
            <p>Reactome: 573404</p>
          </html>
        </notes>
      </species>
      <species id="M_3hibutcoa_c" name="(S)-3-Hydroxyisobutyryl-CoA" compartment="C_c" hasOnlySubstanceUnits="true" boundaryCondition="false" constant="false">
        <notes>
          <html xmlns="http://www.w3.org/1999/xhtml">
            <p>FORMULA: C25H38N7O18P3S</p>
            <p>BioCyc: META:CPD-12173</p>
            <p>Human Metabolome Database: HMDB01052</p>
            <p>SEED Compound: cpd03572</p>
            <p>KEGG Compound: C06000</p>
            <p>BioPath Molecule: (S)-3-Hydroxyisobutyryl-CoA</p>
            <p>MetaNetX (MNX) Chemical: MNXM90341</p>
            <p>LipidMaps: LMFA07050157</p>
          </html>
        </notes>
      </species>
      <species id="M_3hcinnm_c" name="3-hydroxycinnamic acid" compartment="C_c" hasOnlySubstanceUnits="true" boundaryCondition="false" constant="false">
        <notes>
          <html xmlns="http://www.w3.org/1999/xhtml">
            <p>FORMULA: C9H7O3</p>
            <p>BioCyc: META:CPD-10797</p>
            <p>Human Metabolome Database: HMDB01713</p>
            <p>MetaNetX (MNX) Chemical: MNXM1799</p>
            <p>KEGG Compound: C12621</p>
            <p>SEED Compound: cpd09252</p>
          </html>
        </notes>
      </species>
      <species id="M_3hpimcoa_c" name="3-Hydroxypimelyl-CoA" compartment="C_c" hasOnlySubstanceUnits="true" boundaryCondition="false" constant="false">
        <notes>
          <html xmlns="http://www.w3.org/1999/xhtml">
            <p>FORMULA: C28H46N7O20P3S</p>
            <p>BioCyc: META:3-HYDROXYPIMELYL-COA</p>
            <p>Human Metabolome Database: HMDB12155</p>
            <p>SEED Compound: cpd04103</p>
            <p>UM-BBD: c0220</p>
            <p>KEGG Compound: C06714</p>
            <p>MetaNetX (MNX) Chemical: MNXM2188</p>
            <p>LipidMaps: LMFA07050224</p>
          </html>
        </notes>
      </species>
      <species id="M_3opimcoa_c" name="3-Oxopimeloyl-CoA" compartment="C_c" hasOnlySubstanceUnits="true" boundaryCondition="false" constant="false">
        <notes>
          <html xmlns="http://www.w3.org/1999/xhtml">
            <p>FORMULA: C28H44N7O20P3S</p>
            <p>BioCyc: META:3-OXOPIMELOYL-COA</p>
            <p>Human Metabolome Database: HMDB12158</p>
            <p>SEED Compound: cpd04104</p>
            <p>UM-BBD: c0221</p>
            <p>KEGG Compound: C06715</p>
            <p>MetaNetX (MNX) Chemical: MNXM2941</p>
            <p>LipidMaps: LMFA07050251;LMFA07050252</p>
          </html>
        </notes>
      </species>
      <species id="M_3hoxpac_p" name="3 Hydroxyphenylacetic acid C8H8O3" compartment="C_p" hasOnlySubstanceUnits="true" boundaryCondition="false" constant="false">
        <notes>
          <html xmlns="http://www.w3.org/1999/xhtml">
            <p>FORMULA: C8H8O3</p>
            <p>BioCyc: META:3-HYDROXYPHENYLACETATE</p>
            <p>Human Metabolome Database: HMDB00440</p>
            <p>MetaNetX (MNX) Chemical: MNXM1639</p>
            <p>KEGG Compound: C05593</p>
            <p>SEED Compound: cpd03320</p>
          </html>
        </notes>
      </species>
      <species id="M_3hoxpac_c" name="3 Hydroxyphenylacetic acid C8H8O3" compartment="C_c" hasOnlySubstanceUnits="true" boundaryCondition="false" constant="false">
        <notes>
          <html xmlns="http://www.w3.org/1999/xhtml">
            <p>FORMULA: C8H8O3</p>
            <p>BioCyc: META:3-HYDROXYPHENYLACETATE</p>
            <p>Human Metabolome Database: HMDB00440</p>
            <p>MetaNetX (MNX) Chemical: MNXM1639</p>
            <p>KEGG Compound: C05593</p>
            <p>SEED Compound: cpd03320</p>
          </html>
        </notes>
      </species>
      <species id="M_3hoxpac_e" name="3 Hydroxyphenylacetic acid C8H8O3" compartment="C_e" hasOnlySubstanceUnits="true" boundaryCondition="false" constant="false">
        <notes>
          <html xmlns="http://www.w3.org/1999/xhtml">
            <p>FORMULA: C8H8O3</p>
            <p>BioCyc: META:3-HYDROXYPHENYLACETATE</p>
            <p>Human Metabolome Database: HMDB00440</p>
            <p>MetaNetX (MNX) Chemical: MNXM1639</p>
            <p>KEGG Compound: C05593</p>
            <p>SEED Compound: cpd03320</p>
          </html>
        </notes>
      </species>
      <species id="M_3hpp_c" name="3-Hydroxypropanoate" compartment="C_c" hasOnlySubstanceUnits="true" boundaryCondition="false" constant="false">
        <notes>
          <html xmlns="http://www.w3.org/1999/xhtml">
            <p>FORMULA: C3H5O3</p>
            <p>BioCyc: META:3-HYDROXY-PROPIONATE</p>
            <p>SEED Compound: cpd00745</p>
            <p>KEGG Compound: C01013</p>
            <p>BioPath Molecule: 3-Hydroxy-propionate</p>
            <p>MetaNetX (MNX) Chemical: MNXM872</p>
            <p>Human Metabolome Database: HMDB00700</p>
          </html>
        </notes>
      </species>
      <species id="M_3hpppn_c" name="3-(3-hydroxy-phenyl)propionate" compartment="C_c" hasOnlySubstanceUnits="true" boundaryCondition="false" constant="false">
        <notes>
          <html xmlns="http://www.w3.org/1999/xhtml">
            <p>FORMULA: C9H9O3</p>
            <p>BioCyc: META:3-HYDROXYPHENYL-PROPIONATE</p>
            <p>MetaNetX (MNX) Chemical: MNXM1634</p>
            <p>UniPathway Compound: UPC11457</p>
            <p>KEGG Compound: C11457</p>
            <p>SEED Compound: cpd08304</p>
            <p>Human Metabolome Database: HMDB00375</p>
          </html>
        </notes>
      </species>
      <species id="M_3hpp_e" name="3-Hydroxypropanoate" compartment="C_e" hasOnlySubstanceUnits="true" boundaryCondition="false" constant="false">
        <notes>
          <html xmlns="http://www.w3.org/1999/xhtml">
            <p>FORMULA: C3H5O3</p>
            <p>BioCyc: META:3-HYDROXY-PROPIONATE</p>
            <p>SEED Compound: cpd00745</p>
            <p>KEGG Compound: C01013</p>
            <p>BioPath Molecule: 3-Hydroxy-propionate</p>
            <p>MetaNetX (MNX) Chemical: MNXM872</p>
            <p>Human Metabolome Database: HMDB00700</p>
          </html>
        </notes>
      </species>
      <species id="M_3hpp_p" name="3-Hydroxypropanoate" compartment="C_p" hasOnlySubstanceUnits="true" boundaryCondition="false" constant="false">
        <notes>
          <html xmlns="http://www.w3.org/1999/xhtml">
            <p>FORMULA: C3H5O3</p>
            <p>BioCyc: META:3-HYDROXY-PROPIONATE</p>
            <p>SEED Compound: cpd00745</p>
            <p>KEGG Compound: C01013</p>
            <p>BioPath Molecule: 3-Hydroxy-propionate</p>
            <p>MetaNetX (MNX) Chemical: MNXM872</p>
            <p>Human Metabolome Database: HMDB00700</p>
          </html>
        </notes>
      </species>
      <species id="M_3c2hmp_c" name="3-Carboxy-2-hydroxy-4-methylpentanoate" compartment="C_c" hasOnlySubstanceUnits="true" boundaryCondition="false" constant="false">
        <notes>
          <html xmlns="http://www.w3.org/1999/xhtml">
            <p>FORMULA: C7H10O5</p>
            <p>BioCyc: META:2-D-THREO-HYDROXY-3-CARBOXY-ISOCAPROATE</p>
            <p>SEED Compound: cpd02693</p>
            <p>UniPathway Compound: UPC04411</p>
            <p>KEGG Compound: C04411</p>
            <p>BioPath Molecule: 3-Isopropylmalate</p>
            <p>MetaNetX (MNX) Chemical: MNXM891</p>
            <p>Human Metabolome Database: HMDB12156</p>
          </html>
        </notes>
      </species>
      <species id="M_lpam_c" name="Lipoamide C8H15NOS2" compartment="C_c" hasOnlySubstanceUnits="true" boundaryCondition="false" constant="false">
        <notes>
          <html xmlns="http://www.w3.org/1999/xhtml">
            <p>FORMULA: C8H15NOS2</p>
            <p>BioCyc: META:LIPOAMIDE</p>
            <p>Human Metabolome Database: HMDB00962;HMDB06877;HMDB06950</p>
            <p>SEED Compound: cpd00213</p>
            <p>UniPathway Compound: UPC00248</p>
            <p>KEGG Compound: C00248;D00048</p>
            <p>MetaNetX (MNX) Chemical: MNXM1024</p>
            <p>LipidMaps: LMFA08010006</p>
          </html>
        </notes>
      </species>
      <species id="M_3mop_c" name="(S)-3-Methyl-2-oxopentanoate" compartment="C_c" hasOnlySubstanceUnits="true" boundaryCondition="false" constant="false">
        <notes>
          <html xmlns="http://www.w3.org/1999/xhtml">
            <p>FORMULA: C6H9O3</p>
            <p>BioCyc: META:2-KETO-3-METHYL-VALERATE</p>
            <p>Human Metabolome Database: HMDB00491;HMDB01962;HMDB02254;HMDB03736;HMDB04750</p>
            <p>SEED Compound: cpd03577</p>
            <p>UniPathway Compound: UPC00671;UPC06008</p>
            <p>KEGG Compound: C00671;C03465;C06008</p>
            <p>BioPath Molecule: (S)-3-Methyl-2-oxopentanoate</p>
            <p>MetaNetX (MNX) Chemical: MNXM439</p>
            <p>LipidMaps: LMFA01020275;LMFA01020280</p>
          </html>
        </notes>
      </species>
      <species id="M_3mb_p" name="3-Methylbutanoic acid" compartment="C_p" hasOnlySubstanceUnits="true" boundaryCondition="false" constant="false">
        <notes>
          <html xmlns="http://www.w3.org/1999/xhtml">
            <p>FORMULA: C5H9O2</p>
            <p>BioCyc: META:ISOVALERATE</p>
            <p>Human Metabolome Database: HMDB00718</p>
            <p>SEED Compound: cpd05178</p>
            <p>KEGG Compound: C08262</p>
            <p>MetaNetX (MNX) Chemical: MNXM7454</p>
            <p>LipidMaps: LMFA01020181</p>
          </html>
        </notes>
      </species>
      <species id="M_na1_p" name="Sodium" compartment="C_p" hasOnlySubstanceUnits="true" boundaryCondition="false" constant="false">
        <notes>
          <html xmlns="http://www.w3.org/1999/xhtml">
            <p>FORMULA: Na</p>
            <p>BioCyc: META:NA+</p>
            <p>SEED Compound: cpd00971</p>
            <p>KEGG Compound: C01330</p>
            <p>MetaNetX (MNX) Chemical: MNXM27</p>
            <p>Reactome: 2872443;2892454;425958;74113;83910</p>
            <p>Human Metabolome Database: HMDB00588</p>
          </html>
        </notes>
      </species>
      <species id="M_3mb_e" name="3-Methylbutanoic acid" compartment="C_e" hasOnlySubstanceUnits="true" boundaryCondition="false" constant="false">
        <notes>
          <html xmlns="http://www.w3.org/1999/xhtml">
            <p>FORMULA: C5H9O2</p>
            <p>BioCyc: META:ISOVALERATE</p>
            <p>Human Metabolome Database: HMDB00718</p>
            <p>SEED Compound: cpd05178</p>
            <p>KEGG Compound: C08262</p>
            <p>MetaNetX (MNX) Chemical: MNXM7454</p>
            <p>LipidMaps: LMFA01020181</p>
          </html>
        </notes>
      </species>
      <species id="M_uri_p" name="Uridine" compartment="C_p" hasOnlySubstanceUnits="true" boundaryCondition="false" constant="false">
        <notes>
          <html xmlns="http://www.w3.org/1999/xhtml">
            <p>FORMULA: C9H12N2O6</p>
            <p>BioCyc: META:URIDINE</p>
            <p>MetaNetX (MNX) Chemical: MNXM288</p>
            <p>UniPathway Compound: UPC00299</p>
            <p>KEGG Compound: C00299;C16745</p>
            <p>BioPath Molecule: Uridine</p>
            <p>SEED Compound: cpd00249;cpd16545</p>
            <p>Human Metabolome Database: HMDB00296</p>
          </html>
        </notes>
      </species>
      <species id="M_cytd_p" name="Cytidine" compartment="C_p" hasOnlySubstanceUnits="true" boundaryCondition="false" constant="false">
        <notes>
          <html xmlns="http://www.w3.org/1999/xhtml">
            <p>FORMULA: C9H13N3O5</p>
            <p>BioCyc: META:CPD-15099;META:CYTIDINE</p>
            <p>SEED Compound: cpd00367;cpd01900</p>
            <p>UniPathway Compound: UPC00475</p>
            <p>KEGG Compound: C00475;C02961;D00168;D07769</p>
            <p>BioPath Molecule: Cytidine</p>
            <p>MetaNetX (MNX) Chemical: MNXM338</p>
            <p>Human Metabolome Database: HMDB00089;HMDB15122;HMDB30167</p>
          </html>
        </notes>
      </species>
      <species id="M_adn_p" name="Adenosine" compartment="C_p" hasOnlySubstanceUnits="true" boundaryCondition="false" constant="false">
        <notes>
          <html xmlns="http://www.w3.org/1999/xhtml">
            <p>FORMULA: C10H13N5O4</p>
            <p>BioCyc: META:ADENOSINE;META:CPD-13918</p>
            <p>SEED Compound: cpd00182</p>
            <p>UniPathway Compound: UPC00212</p>
            <p>KEGG Compound: C00212;D00045;D06298</p>
            <p>BioPath Molecule: Adenosine</p>
            <p>MetaNetX (MNX) Chemical: MNXM212</p>
            <p>Reactome: 83909</p>
            <p>Human Metabolome Database: HMDB00050;HMDB04401;HMDB04402;HMDB04421;HMDB14340</p>
          </html>
        </notes>
      </species>
      <species id="M_gsn_p" name="Guanosine" compartment="C_p" hasOnlySubstanceUnits="true" boundaryCondition="false" constant="false">
        <notes>
          <html xmlns="http://www.w3.org/1999/xhtml">
            <p>FORMULA: C10H13N5O5;C10H12N5O5</p>
            <p>BioCyc: META:CPD-15142;META:GUANOSINE</p>
            <p>SEED Compound: cpd00311</p>
            <p>KEGG Compound: C00387</p>
            <p>BioPath Molecule: Guanosine</p>
            <p>MetaNetX (MNX) Chemical: MNXM401</p>
            <p>Human Metabolome Database: HMDB00133</p>
          </html>
        </notes>
      </species>
      <species id="M_h2o2_p" name="Hydrogen peroxide" compartment="C_p" hasOnlySubstanceUnits="true" boundaryCondition="false" constant="false">
        <notes>
          <html xmlns="http://www.w3.org/1999/xhtml">
            <p>FORMULA: H2O2</p>
            <p>BioCyc: META:HYDROGEN-PEROXIDE</p>
            <p>SEED Compound: cpd00025</p>
            <p>UniPathway Compound: UPC00027</p>
            <p>KEGG Compound: C00027;D00008</p>
            <p>BioPath Molecule: Hydrogen_peroxide</p>
            <p>MetaNetX (MNX) Chemical: MNXM22</p>
            <p>Reactome: 113575;1614617;189481;29408;351629</p>
            <p>Human Metabolome Database: HMDB03125;HMDB06491</p>
          </html>
        </notes>
      </species>
      <species id="M_nh4_p" name="Ammonium" compartment="C_p" hasOnlySubstanceUnits="true" boundaryCondition="false" constant="false">
        <notes>
          <html xmlns="http://www.w3.org/1999/xhtml">
            <p>FORMULA: H4N;NH4</p>
            <p>SEED Compound: cpd00013</p>
            <p>MetaNetX (MNX) Chemical: MNXM84</p>
          </html>
        </notes>
      </species>
      <species id="M_o2_p" name="O2" compartment="C_p" hasOnlySubstanceUnits="true" boundaryCondition="false" constant="false">
        <notes>
          <html xmlns="http://www.w3.org/1999/xhtml">
            <p>FORMULA: O2</p>
            <p>BioCyc: META:OXYGEN-MOLECULE</p>
            <p>SEED Compound: cpd00007</p>
            <p>UniPathway Compound: UPC00007</p>
            <p>KEGG Compound: C00007;D00003</p>
            <p>BioPath Molecule: Oxygen</p>
            <p>MetaNetX (MNX) Chemical: MNXM4</p>
            <p>Reactome: 113533;113534;113535;113685;1236709;189461;29368;351593;352327;5668566</p>
            <p>Human Metabolome Database: HMDB01377</p>
          </html>
        </notes>
      </species>
      <species id="M_adn_c" name="Adenosine" compartment="C_c" hasOnlySubstanceUnits="true" boundaryCondition="false" constant="false">
        <notes>
          <html xmlns="http://www.w3.org/1999/xhtml">
            <p>FORMULA: C10H13N5O4</p>
            <p>BioCyc: META:ADENOSINE;META:CPD-13918</p>
            <p>SEED Compound: cpd00182</p>
            <p>UniPathway Compound: UPC00212</p>
            <p>KEGG Compound: C00212;D00045;D06298</p>
            <p>BioPath Molecule: Adenosine</p>
            <p>MetaNetX (MNX) Chemical: MNXM212</p>
            <p>Reactome: 83909</p>
            <p>Human Metabolome Database: HMDB00050;HMDB04401;HMDB04402;HMDB04421;HMDB14340</p>
          </html>
        </notes>
      </species>
      <species id="M_uri_c" name="Uridine" compartment="C_c" hasOnlySubstanceUnits="true" boundaryCondition="false" constant="false">
        <notes>
          <html xmlns="http://www.w3.org/1999/xhtml">
            <p>FORMULA: C9H12N2O6</p>
            <p>BioCyc: META:URIDINE</p>
            <p>MetaNetX (MNX) Chemical: MNXM288</p>
            <p>UniPathway Compound: UPC00299</p>
            <p>KEGG Compound: C00299;C16745</p>
            <p>BioPath Molecule: Uridine</p>
            <p>SEED Compound: cpd00249;cpd16545</p>
            <p>Human Metabolome Database: HMDB00296</p>
          </html>
        </notes>
      </species>
      <species id="M_cytd_c" name="Cytidine" compartment="C_c" hasOnlySubstanceUnits="true" boundaryCondition="false" constant="false">
        <notes>
          <html xmlns="http://www.w3.org/1999/xhtml">
            <p>FORMULA: C9H13N3O5</p>
            <p>BioCyc: META:CPD-15099;META:CYTIDINE</p>
            <p>SEED Compound: cpd00367;cpd01900</p>
            <p>UniPathway Compound: UPC00475</p>
            <p>KEGG Compound: C00475;C02961;D00168;D07769</p>
            <p>BioPath Molecule: Cytidine</p>
            <p>MetaNetX (MNX) Chemical: MNXM338</p>
            <p>Human Metabolome Database: HMDB00089;HMDB15122;HMDB30167</p>
          </html>
        </notes>
      </species>
      <species id="M_gsn_c" name="Guanosine" compartment="C_c" hasOnlySubstanceUnits="true" boundaryCondition="false" constant="false">
        <notes>
          <html xmlns="http://www.w3.org/1999/xhtml">
            <p>FORMULA: C10H13N5O5;C10H12N5O5</p>
            <p>BioCyc: META:CPD-15142;META:GUANOSINE</p>
            <p>SEED Compound: cpd00311</p>
            <p>KEGG Compound: C00387</p>
            <p>BioPath Molecule: Guanosine</p>
            <p>MetaNetX (MNX) Chemical: MNXM401</p>
            <p>Human Metabolome Database: HMDB00133</p>
          </html>
        </notes>
      </species>
      <species id="M_3hodcoa_c" name="(S)-3-Hydroxyoctadecanoyl-CoA" compartment="C_c" hasOnlySubstanceUnits="true" boundaryCondition="false" constant="false">
        <notes>
          <html xmlns="http://www.w3.org/1999/xhtml">
            <p>FORMULA: C39H66N7O18P3S</p>
            <p>BioCyc: META:CPD0-2253</p>
            <p>Human Metabolome Database: HMDB12715</p>
            <p>SEED Compound: cpd14936;cpd15204</p>
            <p>KEGG Compound: C16217</p>
            <p>MetaNetX (MNX) Chemical: MNXM1309</p>
            <p>Reactome: 548836</p>
            <p>LipidMaps: LMFA07050072;LMFA07050159;LMFA07050223</p>
          </html>
        </notes>
      </species>
      <species id="M_3ohodcoa_c" name="3-Oxooctadecanoyl-CoA" compartment="C_c" hasOnlySubstanceUnits="true" boundaryCondition="false" constant="false">
        <notes>
          <html xmlns="http://www.w3.org/1999/xhtml">
            <p>FORMULA: C39H64N7O18P3S</p>
            <p>BioCyc: META:CPD-10260</p>
            <p>Human Metabolome Database: HMDB06498</p>
            <p>SEED Compound: cpd14935</p>
            <p>KEGG Compound: C16216</p>
            <p>MetaNetX (MNX) Chemical: MNXM513</p>
            <p>Reactome: 548812</p>
            <p>LipidMaps: LMFA07050079;LMFA07050248</p>
          </html>
        </notes>
      </species>
      <species id="M_malcoa_c" name="Malonyl-CoA" compartment="C_c" hasOnlySubstanceUnits="true" boundaryCondition="false" constant="false">
        <notes>
          <html xmlns="http://www.w3.org/1999/xhtml">
            <p>FORMULA: C24H34N7O19P3S;C24H33N7O19P3S</p>
            <p>BioCyc: META:MALONYL-COA</p>
            <p>Human Metabolome Database: HMDB01175</p>
            <p>SEED Compound: cpd00070</p>
            <p>UniPathway Compound: UPC00083</p>
            <p>KEGG Compound: C00083</p>
            <p>BioPath Molecule: Malonyl-CoA</p>
            <p>MetaNetX (MNX) Chemical: MNXM40</p>
            <p>Reactome: 2046066;29508;977323</p>
            <p>LipidMaps: LMFA07050031;LMFA07050345</p>
          </html>
        </notes>
      </species>
      <species id="M_pmtcoa_c" name="Palmitoyl-CoA (n-C16:0CoA)" compartment="C_c" hasOnlySubstanceUnits="true" boundaryCondition="false" constant="false">
        <notes>
          <html xmlns="http://www.w3.org/1999/xhtml">
            <p>FORMULA: C37H62N7O17P3S</p>
            <p>BioCyc: META:PALMITYL-COA</p>
            <p>Human Metabolome Database: HMDB01338;HMDB59623</p>
            <p>SEED Compound: cpd00134</p>
            <p>UM-BBD: c1218</p>
            <p>KEGG Compound: C00154</p>
            <p>BioPath Molecule: Palmitoyl-CoA</p>
            <p>MetaNetX (MNX) Chemical: MNXM88</p>
            <p>Reactome: 200993;390426;5358339;77281</p>
            <p>LipidMaps: LMFA07050002;LMFA07050360</p>
          </html>
        </notes>
      </species>
      <species id="M_oxadpcoa_c" name="3-Oxoadipyl-CoA" compartment="C_c" hasOnlySubstanceUnits="true" boundaryCondition="false" constant="false">
        <notes>
          <html xmlns="http://www.w3.org/1999/xhtml">
            <p>FORMULA: C27H37N7O20P3S</p>
            <p>BioCyc: META:3-KETO-ADIPYL-COA</p>
            <p>Human Metabolome Database: HMDB60378</p>
            <p>SEED Compound: cpd01507</p>
            <p>UniPathway Compound: UPC02232</p>
            <p>UM-BBD: c0931</p>
            <p>KEGG Compound: C02232</p>
            <p>BioPath Molecule: 3-Oxoadipyl-CoA</p>
            <p>MetaNetX (MNX) Chemical: MNXM1264</p>
            <p>LipidMaps: LMFA07050237</p>
          </html>
        </notes>
      </species>
      <species id="M_succ_c" name="Succinate" compartment="C_c" hasOnlySubstanceUnits="true" boundaryCondition="false" constant="false">
        <notes>
          <html xmlns="http://www.w3.org/1999/xhtml">
            <p>FORMULA: C4H4O4</p>
            <p>BioCyc: META:SUC</p>
            <p>Human Metabolome Database: HMDB00254</p>
            <p>SEED Compound: cpd00036</p>
            <p>UniPathway Compound: UPC00042</p>
            <p>UM-BBD: c0312</p>
            <p>KEGG Compound: C00042</p>
            <p>BioPath Molecule: Succinate</p>
            <p>MetaNetX (MNX) Chemical: MNXM25</p>
            <p>Reactome: 113536;159939;29434;389583;433123</p>
            <p>LipidMaps: LMFA01170043</p>
          </html>
        </notes>
      </species>
      <species id="M_succoa_c" name="Succinyl-CoA" compartment="C_c" hasOnlySubstanceUnits="true" boundaryCondition="false" constant="false">
        <notes>
          <html xmlns="http://www.w3.org/1999/xhtml">
            <p>FORMULA: C25H35N7O19P3S</p>
            <p>BioCyc: META:SUC-COA</p>
            <p>Human Metabolome Database: HMDB01022</p>
            <p>SEED Compound: cpd00078</p>
            <p>UniPathway Compound: UPC00091</p>
            <p>UM-BBD: c0344</p>
            <p>KEGG Compound: C00091</p>
            <p>BioPath Molecule: Succinyl-CoA</p>
            <p>MetaNetX (MNX) Chemical: MNXM92</p>
            <p>Reactome: 70958</p>
            <p>LipidMaps: LMFA07050370</p>
          </html>
        </notes>
      </species>
      <species id="M_3oxoadp_c" name="3-Oxoadipate" compartment="C_c" hasOnlySubstanceUnits="true" boundaryCondition="false" constant="false">
        <notes>
          <html xmlns="http://www.w3.org/1999/xhtml">
            <p>FORMULA: C6H6O5</p>
            <p>BioCyc: META:3-KETO-ADIPATE</p>
            <p>Human Metabolome Database: HMDB00398</p>
            <p>SEED Compound: cpd00630</p>
            <p>UniPathway Compound: UPC00846</p>
            <p>UM-BBD: c0100</p>
            <p>KEGG Compound: C00846</p>
            <p>BioPath Molecule: 3-Oxoadipate</p>
            <p>MetaNetX (MNX) Chemical: MNXM716</p>
            <p>LipidMaps: LMFA01170096</p>
          </html>
        </notes>
      </species>
      <species id="M_3odecACP_c" name="3-Oxodecanoyl-[acyl-carrier protein]" compartment="C_c" hasOnlySubstanceUnits="true" boundaryCondition="false" constant="false">
        <notes>
          <html xmlns="http://www.w3.org/1999/xhtml">
            <p>FORMULA: C21H37N2O9PRS;C394H619O144N96P1S3</p>
            <p>BioCyc: META:3-oxo-decanoyl-ACPs</p>
            <p>LipidMaps: LMFA07060011</p>
            <p>MetaNetX (MNX) Chemical: MNXM26616</p>
            <p>KEGG Compound: C05753</p>
            <p>SEED Compound: cpd11487</p>
          </html>
        </notes>
      </species>
      <species id="M_3oddecACP_c" name="3-Oxododecanoyl-[acyl-carrier protein]" compartment="C_c" hasOnlySubstanceUnits="true" boundaryCondition="false" constant="false">
        <notes>
          <html xmlns="http://www.w3.org/1999/xhtml">
            <p>FORMULA: C23H41N2O9PRS;C396H623O144N96P1S3</p>
            <p>BioCyc: META:3-oxo-dodecanoyl-ACPs</p>
            <p>LipidMaps: LMFA07060014</p>
            <p>MetaNetX (MNX) Chemical: MNXM28933</p>
            <p>KEGG Compound: C05756</p>
            <p>SEED Compound: cpd11489</p>
          </html>
        </notes>
      </species>
      <species id="M_3ocddec5eACP_c" name="3-oxo-cis-dodec-5-enoyl-[acyl-carrier protein]" compartment="C_c" hasOnlySubstanceUnits="true" boundaryCondition="false" constant="false">
        <notes>
          <html xmlns="http://www.w3.org/1999/xhtml">
            <p>FORMULA: C396H621O144N96P1S3;C23H39N2O9PRS</p>
            <p>SEED Compound: cpd15373</p>
            <p>MetaNetX (MNX) Chemical: MNXM6837</p>
          </html>
        </notes>
      </species>
      <species id="M_3omrsACP_c" name="3-Oxotetradecanoyl-[acyl-carrier protein]" compartment="C_c" hasOnlySubstanceUnits="true" boundaryCondition="false" constant="false">
        <notes>
          <html xmlns="http://www.w3.org/1999/xhtml">
            <p>FORMULA: C398H627O144N96P1S3;C25H45N2O9PRS</p>
            <p>BioCyc: META:3-oxo-myristoyl-ACPs</p>
            <p>LipidMaps: LMFA07060017</p>
            <p>MetaNetX (MNX) Chemical: MNXM26095</p>
            <p>KEGG Compound: C05759</p>
            <p>SEED Compound: cpd11491</p>
          </html>
        </notes>
      </species>
      <species id="M_3ocmrs7eACP_c" name="3-oxo-cis-myristol-7-eoyl-[acyl-carrier protein]" compartment="C_c" hasOnlySubstanceUnits="true" boundaryCondition="false" constant="false">
        <notes>
          <html xmlns="http://www.w3.org/1999/xhtml">
            <p>FORMULA: C25H43N2O9PRS;C398H625O144N96P1S3</p>
            <p>SEED Compound: cpd15374</p>
            <p>MetaNetX (MNX) Chemical: MNXM6838</p>
          </html>
        </notes>
      </species>
      <species id="M_3opalmACP_c" name="3-Oxohexadecanoyl-[acyl-carrier protein]" compartment="C_c" hasOnlySubstanceUnits="true" boundaryCondition="false" constant="false">
        <notes>
          <html xmlns="http://www.w3.org/1999/xhtml">
            <p>FORMULA: C400H631O144N96P1S3;C27H49N2O9PRS</p>
            <p>BioCyc: META:3-oxo-palmitoyl-ACPs</p>
            <p>LipidMaps: LMFA07060019</p>
            <p>MetaNetX (MNX) Chemical: MNXM24578</p>
            <p>KEGG Compound: C05762</p>
            <p>SEED Compound: cpd11485</p>
          </html>
        </notes>
      </species>
      <species id="M_3ocpalm9eACP_c" name="3-oxo-cis-palm-9-eoyl-[acyl-carrier protein]" compartment="C_c" hasOnlySubstanceUnits="true" boundaryCondition="false" constant="false">
        <notes>
          <html xmlns="http://www.w3.org/1999/xhtml">
            <p>FORMULA: C400H629O144N96P1S3;C27H47N2O9PRS</p>
            <p>SEED Compound: cpd15375</p>
            <p>MetaNetX (MNX) Chemical: MNXM6839</p>
          </html>
        </notes>
      </species>
      <species id="M_3ooctdACP_c" name="3-Oxooctadecanoyl-[acyl-carrier protein]" compartment="C_c" hasOnlySubstanceUnits="true" boundaryCondition="false" constant="false">
        <notes>
          <html xmlns="http://www.w3.org/1999/xhtml">
            <p>FORMULA: C29H53N2O9PRS;C402H635O144N96P1S3</p>
            <p>SEED Compound: cpd15377</p>
            <p>MetaNetX (MNX) Chemical: MNXM3491</p>
          </html>
        </notes>
      </species>
      <species id="M_3ocvac11eACP_c" name="3-oxo-cis-vacc-11-enoyl-[acyl-carrier protein]" compartment="C_c" hasOnlySubstanceUnits="true" boundaryCondition="false" constant="false">
        <notes>
          <html xmlns="http://www.w3.org/1999/xhtml">
            <p>FORMULA: C29H51N2O9PRS;C402H633O144N96P1S3</p>
            <p>MetaNetX (MNX) Chemical: MNXM10097</p>
            <p>SEED Compound: cpd15376</p>
            <p>BioCyc: META:3-oxo-cis-vaccenoyl-ACPs</p>
          </html>
        </notes>
      </species>
      <species id="M_actACP_c" name="Acetoacetyl-ACP" compartment="C_c" hasOnlySubstanceUnits="true" boundaryCondition="false" constant="false">
        <notes>
          <html xmlns="http://www.w3.org/1999/xhtml">
            <p>FORMULA: C15H25N2O9PRS;C388H607O144N96P1S3</p>
            <p>KEGG Compound: C05744</p>
            <p>MetaNetX (MNX) Chemical: MNXM1223</p>
            <p>SEED Compound: cpd11488</p>
            <p>BioCyc: META:Acetoacetyl-ACP;META:Acetoacetyl-ACPs</p>
          </html>
        </notes>
      </species>
      <species id="M_3ohexACP_c" name="3-Oxohexanoyl-[acyl-carrier protein]" compartment="C_c" hasOnlySubstanceUnits="true" boundaryCondition="false" constant="false">
        <notes>
          <html xmlns="http://www.w3.org/1999/xhtml">
            <p>FORMULA: C390H611O144N96P1S3;C17H29N2O9PRS</p>
            <p>BioCyc: META:3-oxo-hexanoyl-ACPs</p>
            <p>LipidMaps: LMFA07060005</p>
            <p>MetaNetX (MNX) Chemical: MNXM25602</p>
            <p>KEGG Compound: C05746</p>
            <p>SEED Compound: cpd11486</p>
          </html>
        </notes>
      </species>
      <species id="M_3ooctACP_c" name="3-Oxooctanoyl-[acyl-carrier protein]" compartment="C_c" hasOnlySubstanceUnits="true" boundaryCondition="false" constant="false">
        <notes>
          <html xmlns="http://www.w3.org/1999/xhtml">
            <p>FORMULA: C19H33N2O9PRS;C392H615O144N96P1S3</p>
            <p>BioCyc: META:3-Oxo-octanoyl-ACPs</p>
            <p>LipidMaps: LMFA07060008</p>
            <p>MetaNetX (MNX) Chemical: MNXM28031</p>
            <p>KEGG Compound: C05750</p>
            <p>SEED Compound: cpd11490</p>
          </html>
        </notes>
      </species>
      <species id="M_malACP_c" name="Malonyl-[acyl-carrier protein]" compartment="C_c" hasOnlySubstanceUnits="true" boundaryCondition="false" constant="false">
        <notes>
          <html xmlns="http://www.w3.org/1999/xhtml">
            <p>FORMULA: C387H604O145N96P1S3;C14H22N2O10PRS</p>
            <p>KEGG Compound: C01209</p>
            <p>MetaNetX (MNX) Chemical: MNXM184</p>
            <p>SEED Compound: cpd11492</p>
            <p>BioCyc: META:MALONYL-ACP</p>
          </html>
        </notes>
      </species>
      <species id="M_ocACP_c" name="Octanoyl-ACP (n-C8:0ACP)" compartment="C_c" hasOnlySubstanceUnits="true" boundaryCondition="false" constant="false">
        <notes>
          <html xmlns="http://www.w3.org/1999/xhtml">
            <p>FORMULA: C19H35N2O8PRS;C392H617O143N96P1S3</p>
            <p>BioCyc: META:Octanoyl-ACPs</p>
            <p>MetaNetX (MNX) Chemical: MNXM23586</p>
            <p>UniPathway Compound: UPC05752</p>
            <p>KEGG Compound: C05752</p>
            <p>SEED Compound: cpd11470</p>
            <p>LipidMaps: LMFA07060010</p>
          </html>
        </notes>
      </species>
      <species id="M_dcaACP_c" name="Decanoyl-ACP (n-C10:0ACP)" compartment="C_c" hasOnlySubstanceUnits="true" boundaryCondition="false" constant="false">
        <notes>
          <html xmlns="http://www.w3.org/1999/xhtml">
            <p>FORMULA: C394H621O143N96P1S3;C21H39N2O8PRS</p>
            <p>BioCyc: META:Decanoyl-ACPs</p>
            <p>LipidMaps: LMFA07060013</p>
            <p>MetaNetX (MNX) Chemical: MNXM25221</p>
            <p>KEGG Compound: C05755</p>
            <p>SEED Compound: cpd11474</p>
          </html>
        </notes>
      </species>
      <species id="M_cdec3eACP_c" name="Cis-dec-3-enoyl-[acyl-carrier protein] (n-C10:1)" compartment="C_c" hasOnlySubstanceUnits="true" boundaryCondition="false" constant="false">
        <notes>
          <html xmlns="http://www.w3.org/1999/xhtml">
            <p>FORMULA: C21H37N2O8PRS;C394H619O143N96P1S3</p>
            <p>SEED Compound: cpd15416</p>
            <p>MetaNetX (MNX) Chemical: MNXM7186</p>
          </html>
        </notes>
      </species>
      <species id="M_ddcaACP_c" name="Dodecanoyl-ACP (n-C12:0ACP)" compartment="C_c" hasOnlySubstanceUnits="true" boundaryCondition="false" constant="false">
        <notes>
          <html xmlns="http://www.w3.org/1999/xhtml">
            <p>FORMULA: C23H43N2O8PRS;C396H625O143N96P1S3</p>
            <p>UniPathway Compound: UPC05223</p>
            <p>BioCyc: META:Dodecanoyl-ACPs</p>
            <p>KEGG Compound: C05223</p>
            <p>SEED Compound: cpd11468</p>
            <p>MetaNetX (MNX) Chemical: MNXM5723</p>
          </html>
        </notes>
      </species>
      <species id="M_cddec5eACP_c" name="Cis-dodec-5-enoyl-[acyl-carrier protein] (n-C12:1)" compartment="C_c" hasOnlySubstanceUnits="true" boundaryCondition="false" constant="false">
        <notes>
          <html xmlns="http://www.w3.org/1999/xhtml">
            <p>FORMULA: C23H41N2O8PRS;C396H623O143N96P1S3</p>
            <p>SEED Compound: cpd15415</p>
            <p>MetaNetX (MNX) Chemical: MNXM5679</p>
          </html>
        </notes>
      </species>
      <species id="M_myrsACP_c" name="Myristoyl-ACP (n-C14:0ACP)" compartment="C_c" hasOnlySubstanceUnits="true" boundaryCondition="false" constant="false">
        <notes>
          <html xmlns="http://www.w3.org/1999/xhtml">
            <p>FORMULA: C398H629O143N96P1S3;C25H47N2O8PRS</p>
            <p>BioCyc: META:Myristoyl-ACPs</p>
            <p>SEED Compound: cpd11466</p>
            <p>UniPathway Compound: UPC05761</p>
            <p>KEGG Compound: C05761</p>
            <p>MetaNetX (MNX) Chemical: MNXM564</p>
          </html>
        </notes>
      </species>
      <species id="M_tdeACP_c" name="Cis-tetradec-7-enoyl-[acyl-carrier protein] (n-C14:1)" compartment="C_c" hasOnlySubstanceUnits="true" boundaryCondition="false" constant="false">
        <notes>
          <html xmlns="http://www.w3.org/1999/xhtml">
            <p>FORMULA: C398H627O143N96P1S3;C25H45N2O8PRS</p>
            <p>SEED Compound: cpd15294</p>
            <p>MetaNetX (MNX) Chemical: MNXM1469</p>
          </html>
        </notes>
      </species>
      <species id="M_palmACP_c" name="Palmitoyl-ACP (n-C16:0ACP)" compartment="C_c" hasOnlySubstanceUnits="true" boundaryCondition="false" constant="false">
        <notes>
          <html xmlns="http://www.w3.org/1999/xhtml">
            <p>FORMULA: C400H633O143N96P1S3;C27H51N2O8PRS</p>
            <p>SEED Compound: cpd15277</p>
            <p>MetaNetX (MNX) Chemical: MNXM2026</p>
          </html>
        </notes>
      </species>
      <species id="M_hdeACP_c" name="Cis-hexadec-9-enoyl-[acyl-carrier protein] (n-C16:1)" compartment="C_c" hasOnlySubstanceUnits="true" boundaryCondition="false" constant="false">
        <notes>
          <html xmlns="http://www.w3.org/1999/xhtml">
            <p>FORMULA: C400H631O143N96P1S3;C27H49N2O8PRS</p>
            <p>MetaNetX (MNX) Chemical: MNXM5881</p>
            <p>SEED Compound: cpd15239</p>
            <p>BioCyc: META:Palmitoleoyl-ACPs</p>
          </html>
        </notes>
      </species>
      <species id="M_butACP_c" name="Butyryl-ACP (n-C4:0ACP)" compartment="C_c" hasOnlySubstanceUnits="true" boundaryCondition="false" constant="false">
        <notes>
          <html xmlns="http://www.w3.org/1999/xhtml">
            <p>FORMULA: C388H609O143N96P1S3;C15H27N2O8PRS</p>
            <p>BioCyc: META:Butanoyl-ACPs</p>
            <p>Human Metabolome Database: HMDB31191</p>
            <p>SEED Compound: cpd11464</p>
            <p>KEGG Compound: C05745</p>
            <p>MetaNetX (MNX) Chemical: MNXM2645</p>
            <p>LipidMaps: LMFA07060004</p>
          </html>
        </notes>
      </species>
      <species id="M_hexACP_c" name="Hexanoyl-ACP (n-C6:0ACP)" compartment="C_c" hasOnlySubstanceUnits="true" boundaryCondition="false" constant="false">
        <notes>
          <html xmlns="http://www.w3.org/1999/xhtml">
            <p>FORMULA: C17H31N2O8PRS;C390H613O143N96P1S3</p>
            <p>BioCyc: META:Hexanoyl-ACPs</p>
            <p>Human Metabolome Database: HMDB39465</p>
            <p>SEED Compound: cpd11472</p>
            <p>KEGG Compound: C05749</p>
            <p>MetaNetX (MNX) Chemical: MNXM23683</p>
            <p>LipidMaps: LMFA07060039</p>
          </html>
        </notes>
      </species>
      <species id="M_accoa_c" name="Acetyl-CoA" compartment="C_c" hasOnlySubstanceUnits="true" boundaryCondition="false" constant="false">
        <notes>
          <html xmlns="http://www.w3.org/1999/xhtml">
            <p>FORMULA: C23H34N7O17P3S</p>
            <p>BioCyc: META:ACETYL-COA</p>
            <p>Human Metabolome Database: HMDB01206</p>
            <p>SEED Compound: cpd00022</p>
            <p>UniPathway Compound: UPC00024</p>
            <p>UM-BBD: c0031</p>
            <p>KEGG Compound: C00024</p>
            <p>BioPath Molecule: Acetyl-CoA</p>
            <p>MetaNetX (MNX) Chemical: MNXM21</p>
            <p>Reactome: 113559;113560;353123;727753;76183</p>
            <p>LipidMaps: LMFA07050000;LMFA07050029;LMFA07050281</p>
          </html>
        </notes>
      </species>
      <species id="M_3oxoadp_p" name="3-Oxoadipate" compartment="C_p" hasOnlySubstanceUnits="true" boundaryCondition="false" constant="false">
        <notes>
          <html xmlns="http://www.w3.org/1999/xhtml">
            <p>FORMULA: C6H6O5</p>
            <p>BioCyc: META:3-KETO-ADIPATE</p>
            <p>Human Metabolome Database: HMDB00398</p>
            <p>SEED Compound: cpd00630</p>
            <p>UniPathway Compound: UPC00846</p>
            <p>UM-BBD: c0100</p>
            <p>KEGG Compound: C00846</p>
            <p>BioPath Molecule: 3-Oxoadipate</p>
            <p>MetaNetX (MNX) Chemical: MNXM716</p>
            <p>LipidMaps: LMFA01170096</p>
          </html>
        </notes>
      </species>
      <species id="M_LalaDgluMdap_c" name="L-alanine-D-glutamate-meso-2,6-diaminoheptanedioate" compartment="C_c" hasOnlySubstanceUnits="true" boundaryCondition="false" constant="false">
        <notes>
          <html xmlns="http://www.w3.org/1999/xhtml">
            <p>FORMULA: C15H25N4O8</p>
            <p>SEED Compound: cpd15386</p>
            <p>MetaNetX (MNX) Chemical: MNXM90242</p>
          </html>
        </notes>
      </species>
      <species id="M_3pg_c" name="3-Phospho-D-glycerate" compartment="C_c" hasOnlySubstanceUnits="true" boundaryCondition="false" constant="false">
        <notes>
          <html xmlns="http://www.w3.org/1999/xhtml">
            <p>FORMULA: C3H4O7P</p>
            <p>BioCyc: META:G3P</p>
            <p>SEED Compound: cpd00169</p>
            <p>UniPathway Compound: UPC00197;UPC00597</p>
            <p>KEGG Compound: C00197;C00597</p>
            <p>BioPath Molecule: 3-Phospho-D-glycerate</p>
            <p>MetaNetX (MNX) Chemical: MNXM126</p>
            <p>Reactome: 29728</p>
            <p>Human Metabolome Database: HMDB00807;HMDB60180</p>
          </html>
        </notes>
      </species>
      <species id="M_h2_c" name="H2" compartment="C_c" hasOnlySubstanceUnits="true" boundaryCondition="false" constant="false">
        <notes>
          <html xmlns="http://www.w3.org/1999/xhtml">
            <p>FORMULA: H2</p>
            <p>BioCyc: META:HYDROGEN-MOLECULE</p>
            <p>SEED Compound: cpd11640</p>
            <p>UniPathway Compound: UPC00282</p>
            <p>KEGG Compound: C00282</p>
            <p>BioPath Molecule: Hydrogen</p>
            <p>MetaNetX (MNX) Chemical: MNXM195</p>
            <p>Reactome: 113555</p>
            <p>Human Metabolome Database: HMDB01362</p>
          </html>
        </notes>
      </species>
      <species id="M_phaccoa_c" name="Phenylacetyl-CoA" compartment="C_c" hasOnlySubstanceUnits="true" boundaryCondition="false" constant="false">
        <notes>
          <html xmlns="http://www.w3.org/1999/xhtml">
            <p>FORMULA: C29H38N7O17P3S</p>
            <p>BioCyc: META:CPD-207</p>
            <p>SEED Compound: cpd00452</p>
            <p>UniPathway Compound: UPC00582</p>
            <p>UM-BBD: c1494</p>
            <p>KEGG Compound: C00582</p>
            <p>MetaNetX (MNX) Chemical: MNXM502</p>
            <p>Reactome: 177137</p>
            <p>Human Metabolome Database: HMDB06503</p>
          </html>
        </notes>
      </species>
      <species id="M_asp__L_c" name="L-Aspartate" compartment="C_c" hasOnlySubstanceUnits="true" boundaryCondition="false" constant="false">
        <notes>
          <html xmlns="http://www.w3.org/1999/xhtml">
            <p>FORMULA: C4H6NO4</p>
            <p>BioCyc: META:L-ASPARTATE</p>
            <p>SEED Compound: cpd00041</p>
            <p>UniPathway Compound: UPC00049</p>
            <p>UM-BBD: c1574</p>
            <p>KEGG Compound: C00049;D00013</p>
            <p>BioPath Molecule: L-Aspartate</p>
            <p>MetaNetX (MNX) Chemical: MNXM42</p>
            <p>Reactome: 113553;29448</p>
            <p>Human Metabolome Database: HMDB00191</p>
          </html>
        </notes>
      </species>
      <species id="M_so3_c" name="Sulfite" compartment="C_c" hasOnlySubstanceUnits="true" boundaryCondition="false" constant="false">
        <notes>
          <html xmlns="http://www.w3.org/1999/xhtml">
            <p>FORMULA: O3S;HSO3</p>
            <p>BioCyc: META:H2SO3;META:HSO3;META:SO3</p>
            <p>SEED Compound: cpd00081</p>
            <p>UniPathway Compound: UPC00094</p>
            <p>UM-BBD: c0348</p>
            <p>KEGG Compound: C00094;C11481</p>
            <p>BioPath Molecule: Hydrogen_sulfite;Sulfite</p>
            <p>MetaNetX (MNX) Chemical: MNXM105630</p>
            <p>Human Metabolome Database: HMDB00240;HMDB01033;HMDB03008;HMDB34829</p>
          </html>
        </notes>
      </species>
      <species id="M_dopa_p" name="Dopamine" compartment="C_p" hasOnlySubstanceUnits="true" boundaryCondition="false" constant="false">
        <notes>
          <html xmlns="http://www.w3.org/1999/xhtml">
            <p>FORMULA: C8H12NO2</p>
            <p>BioCyc: META:DOPAMINE</p>
            <p>SEED Compound: cpd02357</p>
            <p>UniPathway Compound: UPC03758</p>
            <p>KEGG Compound: C03758;D07870</p>
            <p>BioPath Molecule: Dopamine</p>
            <p>MetaNetX (MNX) Chemical: MNXM205</p>
            <p>Reactome: 159362;351601;380873</p>
            <p>Human Metabolome Database: HMDB00073</p>
          </html>
        </notes>
      </species>
      <species id="M_4abut_c" name="4-Aminobutanoate" compartment="C_c" hasOnlySubstanceUnits="true" boundaryCondition="false" constant="false">
        <notes>
          <html xmlns="http://www.w3.org/1999/xhtml">
            <p>FORMULA: C4H9NO2</p>
            <p>BioCyc: META:4-AMINO-BUTYRATE</p>
            <p>Human Metabolome Database: HMDB00112</p>
            <p>SEED Compound: cpd00281</p>
            <p>UniPathway Compound: UPC00334</p>
            <p>UM-BBD: c1588</p>
            <p>KEGG Compound: C00334;D00058</p>
            <p>BioPath Molecule: 4-Aminobutanoate</p>
            <p>MetaNetX (MNX) Chemical: MNXM192</p>
            <p>Reactome: 352003;352011;428571;916850</p>
            <p>LipidMaps: LMFA01100039</p>
          </html>
        </notes>
      </species>
      <species id="M_4abutn_c" name="4-Aminobutanal" compartment="C_c" hasOnlySubstanceUnits="true" boundaryCondition="false" constant="false">
        <notes>
          <html xmlns="http://www.w3.org/1999/xhtml">
            <p>FORMULA: C4H10NO</p>
            <p>BioCyc: META:4-AMINO-BUTYRALDEHYDE</p>
            <p>SEED Compound: cpd00434</p>
            <p>UniPathway Compound: UPC00555</p>
            <p>KEGG Compound: C00555</p>
            <p>BioPath Molecule: 4-Aminobutanal</p>
            <p>MetaNetX (MNX) Chemical: MNXM422</p>
            <p>Human Metabolome Database: HMDB01080;HMDB60247</p>
          </html>
        </notes>
      </species>
      <species id="M_4abz_c" name="4-Aminobenzoate" compartment="C_c" hasOnlySubstanceUnits="true" boundaryCondition="false" constant="false">
        <notes>
          <html xmlns="http://www.w3.org/1999/xhtml">
            <p>FORMULA: C7H6NO2</p>
            <p>BioCyc: META:P-AMINO-BENZOATE</p>
            <p>SEED Compound: cpd00443</p>
            <p>UniPathway Compound: UPC00568</p>
            <p>UM-BBD: c0550</p>
            <p>KEGG Compound: C00568;D02456</p>
            <p>BioPath Molecule: 4-Aminobenzoate</p>
            <p>MetaNetX (MNX) Chemical: MNXM421</p>
            <p>Human Metabolome Database: HMDB01392</p>
          </html>
        </notes>
      </species>
      <species id="M_5cmhm_c" name="5-Carboxymethyl-2-hydroxymuconate" compartment="C_c" hasOnlySubstanceUnits="true" boundaryCondition="false" constant="false">
        <notes>
          <html xmlns="http://www.w3.org/1999/xhtml">
            <p>FORMULA: C8H5O7</p>
            <p>BioCyc: META:CPD-784;META:CPD-785</p>
            <p>MetaNetX (MNX) Chemical: MNXM1163</p>
            <p>UniPathway Compound: UPC04186</p>
            <p>UM-BBD: c0306</p>
            <p>KEGG Compound: C04186</p>
            <p>SEED Compound: cpd02572</p>
          </html>
        </notes>
      </species>
      <species id="M_T4hcinnm_c" name="Trans 4 Hydroxycinnamate C9H7O3" compartment="C_c" hasOnlySubstanceUnits="true" boundaryCondition="false" constant="false">
        <notes>
          <html xmlns="http://www.w3.org/1999/xhtml">
            <p>FORMULA: C9H7O3</p>
            <p>BioCyc: META:COUMARATE</p>
            <p>MetaNetX (MNX) Chemical: MNXM505</p>
            <p>UniPathway Compound: UPC00811</p>
            <p>KEGG Compound: C00811</p>
            <p>SEED Compound: cpd00604</p>
            <p>Human Metabolome Database: HMDB02035</p>
          </html>
        </notes>
      </species>
      <species id="M_coucoa_c" name="P coumaroyl CoA C30H38N7O18P3S1" compartment="C_c" hasOnlySubstanceUnits="true" boundaryCondition="false" constant="false">
        <notes>
          <html xmlns="http://www.w3.org/1999/xhtml">
            <p>FORMULA: C30H38N7O18P3S1;C30H38N7O18P3S</p>
            <p>BioCyc: META:P-COUMAROYL-COA</p>
            <p>Human Metabolome Database: HMDB60153</p>
            <p>SEED Compound: cpd00192</p>
            <p>UniPathway Compound: UPC00223</p>
            <p>KEGG Compound: C00223</p>
            <p>MetaNetX (MNX) Chemical: MNXM264</p>
            <p>LipidMaps: LMFA07050265</p>
          </html>
        </notes>
      </species>
      <species id="M_4cml_c" name="4-Carboxymuconolactone" compartment="C_c" hasOnlySubstanceUnits="true" boundaryCondition="false" constant="false">
        <notes>
          <html xmlns="http://www.w3.org/1999/xhtml">
            <p>FORMULA: C7H4O6;C7H6O6</p>
            <p>UniPathway Compound: UPC01278</p>
            <p>KEGG Compound: C01278</p>
            <p>SEED Compound: cpd00938</p>
            <p>MetaNetX (MNX) Chemical: MNXM1521</p>
          </html>
        </notes>
      </species>
      <species id="M_5odhf2a_c" name="5-Oxo-4,5-dihydrofuran-2-acetate" compartment="C_c" hasOnlySubstanceUnits="true" boundaryCondition="false" constant="false">
        <notes>
          <html xmlns="http://www.w3.org/1999/xhtml">
            <p>FORMULA: C6H5O4</p>
            <p>BioCyc: META:3-OXOADIPATE-ENOL-LACTONE</p>
            <p>SEED Compound: cpd02255</p>
            <p>UniPathway Compound: UPC03586</p>
            <p>KEGG Compound: C03586</p>
            <p>BioPath Molecule: 2-Oxo-2,3-dihydrofuran-5-acetate</p>
            <p>MetaNetX (MNX) Chemical: MNXM829</p>
          </html>
        </notes>
      </species>
      <species id="M_sucsal_c" name="Succinic semialdehyde" compartment="C_c" hasOnlySubstanceUnits="true" boundaryCondition="false" constant="false">
        <notes>
          <html xmlns="http://www.w3.org/1999/xhtml">
            <p>FORMULA: C4H5O3</p>
            <p>BioCyc: META:SUCC-S-ALD</p>
            <p>Human Metabolome Database: HMDB01259</p>
            <p>SEED Compound: cpd00199</p>
            <p>UniPathway Compound: UPC00232</p>
            <p>UM-BBD: c0311</p>
            <p>KEGG Compound: C00232</p>
            <p>BioPath Molecule: Succinate_semialdehyde</p>
            <p>MetaNetX (MNX) Chemical: MNXM172</p>
            <p>Reactome: 880046</p>
            <p>LipidMaps: LMFA06000118</p>
          </html>
        </notes>
      </species>
      <species id="M_4hphac_c" name="4-Hydroxyphenylacetate" compartment="C_c" hasOnlySubstanceUnits="true" boundaryCondition="false" constant="false">
        <notes>
          <html xmlns="http://www.w3.org/1999/xhtml">
            <p>FORMULA: C8H7O3</p>
            <p>BioCyc: META:4-HYDROXYPHENYLACETATE</p>
            <p>SEED Compound: cpd00489</p>
            <p>UniPathway Compound: UPC00642</p>
            <p>UM-BBD: c0271;c0695</p>
            <p>KEGG Compound: C00642;C13636</p>
            <p>MetaNetX (MNX) Chemical: MNXM3863</p>
            <p>Human Metabolome Database: HMDB00020;HMDB60390</p>
          </html>
        </notes>
      </species>
      <species id="M_4hbald_c" name="4-Hydroxybenzaldehyde" compartment="C_c" hasOnlySubstanceUnits="true" boundaryCondition="false" constant="false">
        <notes>
          <html xmlns="http://www.w3.org/1999/xhtml">
            <p>FORMULA: C7H6O2</p>
            <p>BioCyc: META:4-HYDROXYBENZALDEHYDE</p>
            <p>SEED Compound: cpd00484</p>
            <p>UM-BBD: c0285</p>
            <p>KEGG Compound: C00633</p>
            <p>MetaNetX (MNX) Chemical: MNXM577</p>
            <p>Human Metabolome Database: HMDB11718</p>
          </html>
        </notes>
      </species>
      <species id="M_4hbald_p" name="4-Hydroxybenzaldehyde" compartment="C_p" hasOnlySubstanceUnits="true" boundaryCondition="false" constant="false">
        <notes>
          <html xmlns="http://www.w3.org/1999/xhtml">
            <p>FORMULA: C7H6O2</p>
            <p>BioCyc: META:4-HYDROXYBENZALDEHYDE</p>
            <p>SEED Compound: cpd00484</p>
            <p>UM-BBD: c0285</p>
            <p>KEGG Compound: C00633</p>
            <p>MetaNetX (MNX) Chemical: MNXM577</p>
            <p>Human Metabolome Database: HMDB11718</p>
          </html>
        </notes>
      </species>
      <species id="M_4hbald_e" name="4-Hydroxybenzaldehyde" compartment="C_e" hasOnlySubstanceUnits="true" boundaryCondition="false" constant="false">
        <notes>
          <html xmlns="http://www.w3.org/1999/xhtml">
            <p>FORMULA: C7H6O2</p>
            <p>BioCyc: META:4-HYDROXYBENZALDEHYDE</p>
            <p>SEED Compound: cpd00484</p>
            <p>UM-BBD: c0285</p>
            <p>KEGG Compound: C00633</p>
            <p>MetaNetX (MNX) Chemical: MNXM577</p>
            <p>Human Metabolome Database: HMDB11718</p>
          </html>
        </notes>
      </species>
      <species id="M_4hba_e" name="4-Hydroxy-benzyl alcohol" compartment="C_e" hasOnlySubstanceUnits="true" boundaryCondition="false" constant="false">
        <notes>
          <html xmlns="http://www.w3.org/1999/xhtml">
            <p>FORMULA: C7H8O2</p>
            <p>BioCyc: META:4-HYDROXY-BENZYL-ALCOHOL</p>
            <p>Human Metabolome Database: HMDB11724</p>
            <p>MetaNetX (MNX) Chemical: MNXM107505</p>
            <p>KEGG Compound: C17467</p>
            <p>SEED Compound: cpd15378;cpd17595</p>
          </html>
        </notes>
      </species>
      <species id="M_4hba_p" name="4-Hydroxy-benzyl alcohol" compartment="C_p" hasOnlySubstanceUnits="true" boundaryCondition="false" constant="false">
        <notes>
          <html xmlns="http://www.w3.org/1999/xhtml">
            <p>FORMULA: C7H8O2</p>
            <p>BioCyc: META:4-HYDROXY-BENZYL-ALCOHOL</p>
            <p>Human Metabolome Database: HMDB11724</p>
            <p>MetaNetX (MNX) Chemical: MNXM107505</p>
            <p>KEGG Compound: C17467</p>
            <p>SEED Compound: cpd15378;cpd17595</p>
          </html>
        </notes>
      </species>
      <species id="M_4hbz_c" name="4-Hydroxybenzoate" compartment="C_c" hasOnlySubstanceUnits="true" boundaryCondition="false" constant="false">
        <notes>
          <html xmlns="http://www.w3.org/1999/xhtml">
            <p>FORMULA: C7H5O3</p>
            <p>BioCyc: META:4-hydroxybenzoate</p>
            <p>SEED Compound: cpd00136</p>
            <p>UniPathway Compound: UPC00156</p>
            <p>UM-BBD: c0104</p>
            <p>KEGG Compound: C00156</p>
            <p>BioPath Molecule: 4-Hydroxybenzoate</p>
            <p>MetaNetX (MNX) Chemical: MNXM164</p>
            <p>Reactome: 2162213</p>
            <p>Human Metabolome Database: HMDB00500</p>
          </html>
        </notes>
      </species>
      <species id="M_benzcoa_c" name="Benzoyl-CoA" compartment="C_c" hasOnlySubstanceUnits="true" boundaryCondition="false" constant="false">
        <notes>
          <html xmlns="http://www.w3.org/1999/xhtml">
            <p>FORMULA: C28H40N7O17P3S</p>
            <p>BioCyc: META:BENZOYLCOA</p>
            <p>SEED Compound: cpd00401</p>
            <p>UniPathway Compound: UPC00512</p>
            <p>UM-BBD: c0119</p>
            <p>KEGG Compound: C00512</p>
            <p>MetaNetX (MNX) Chemical: MNXM240</p>
            <p>Reactome: 159447</p>
            <p>Human Metabolome Database: HMDB02252</p>
          </html>
        </notes>
      </species>
      <species id="M_fdxo_42_c" name="Ferredoxin (oxidized form 4:2)" compartment="C_c" hasOnlySubstanceUnits="true" boundaryCondition="false" constant="false">
        <notes>
          <html xmlns="http://www.w3.org/1999/xhtml">
            <p>FORMULA: Fe8S8X</p>
            <p>MetaNetX (MNX) Chemical: MNXM145541</p>
          </html>
        </notes>
      </species>
      <species id="M_fdxr_42_c" name="Ferredoxin (reduced form 4:2)" compartment="C_c" hasOnlySubstanceUnits="true" boundaryCondition="false" constant="false">
        <notes>
          <html xmlns="http://www.w3.org/1999/xhtml">
            <p>FORMULA: Fe8S8X</p>
            <p>MetaNetX (MNX) Chemical: MNXM145542</p>
          </html>
        </notes>
      </species>
      <species id="M_4hbz_e" name="4-Hydroxybenzoate" compartment="C_e" hasOnlySubstanceUnits="true" boundaryCondition="false" constant="false">
        <notes>
          <html xmlns="http://www.w3.org/1999/xhtml">
            <p>FORMULA: C7H5O3</p>
            <p>BioCyc: META:4-hydroxybenzoate</p>
            <p>SEED Compound: cpd00136</p>
            <p>UniPathway Compound: UPC00156</p>
            <p>UM-BBD: c0104</p>
            <p>KEGG Compound: C00156</p>
            <p>BioPath Molecule: 4-Hydroxybenzoate</p>
            <p>MetaNetX (MNX) Chemical: MNXM164</p>
            <p>Reactome: 2162213</p>
            <p>Human Metabolome Database: HMDB00500</p>
          </html>
        </notes>
      </species>
      <species id="M_4hbz_p" name="4-Hydroxybenzoate" compartment="C_p" hasOnlySubstanceUnits="true" boundaryCondition="false" constant="false">
        <notes>
          <html xmlns="http://www.w3.org/1999/xhtml">
            <p>FORMULA: C7H5O3</p>
            <p>BioCyc: META:4-hydroxybenzoate</p>
            <p>SEED Compound: cpd00136</p>
            <p>UniPathway Compound: UPC00156</p>
            <p>UM-BBD: c0104</p>
            <p>KEGG Compound: C00156</p>
            <p>BioPath Molecule: 4-Hydroxybenzoate</p>
            <p>MetaNetX (MNX) Chemical: MNXM164</p>
            <p>Reactome: 2162213</p>
            <p>Human Metabolome Database: HMDB00500</p>
          </html>
        </notes>
      </species>
      <species id="M_4hoxpacd_e" name="4-Hydroxyphenylacetaldehyde" compartment="C_e" hasOnlySubstanceUnits="true" boundaryCondition="false" constant="false">
        <notes>
          <html xmlns="http://www.w3.org/1999/xhtml">
            <p>FORMULA: C8H8O2</p>
            <p>BioCyc: META:HYDRPHENYLAC-CPD</p>
            <p>SEED Compound: cpd02361</p>
            <p>KEGG Compound: C03765</p>
            <p>MetaNetX (MNX) Chemical: MNXM479</p>
            <p>Reactome: 500608</p>
            <p>Human Metabolome Database: HMDB03767</p>
          </html>
        </notes>
      </species>
      <species id="M_4hoxpacd_p" name="4-Hydroxyphenylacetaldehyde" compartment="C_p" hasOnlySubstanceUnits="true" boundaryCondition="false" constant="false">
        <notes>
          <html xmlns="http://www.w3.org/1999/xhtml">
            <p>FORMULA: C8H8O2</p>
            <p>BioCyc: META:HYDRPHENYLAC-CPD</p>
            <p>SEED Compound: cpd02361</p>
            <p>KEGG Compound: C03765</p>
            <p>MetaNetX (MNX) Chemical: MNXM479</p>
            <p>Reactome: 500608</p>
            <p>Human Metabolome Database: HMDB03767</p>
          </html>
        </notes>
      </species>
      <species id="M_fad_c" name="Flavin adenine dinucleotide oxidized" compartment="C_c" hasOnlySubstanceUnits="true" boundaryCondition="false" constant="false">
        <notes>
          <html xmlns="http://www.w3.org/1999/xhtml">
            <p>FORMULA: C27H31N9O15P2</p>
            <p>BioCyc: META:FAD</p>
            <p>SEED Compound: cpd00015</p>
            <p>UniPathway Compound: UPC00016</p>
            <p>KEGG Compound: C00016;D00005</p>
            <p>BioPath Molecule: FAD</p>
            <p>MetaNetX (MNX) Chemical: MNXM33</p>
            <p>Reactome: 113596;113597;29386</p>
            <p>Human Metabolome Database: HMDB01248</p>
          </html>
        </notes>
      </species>
      <species id="M_fadh2_c" name="Flavin adenine dinucleotide reduced" compartment="C_c" hasOnlySubstanceUnits="true" boundaryCondition="false" constant="false">
        <notes>
          <html xmlns="http://www.w3.org/1999/xhtml">
            <p>FORMULA: C27H33N9O15P2</p>
            <p>BioCyc: META:FADH2</p>
            <p>SEED Compound: cpd00982</p>
            <p>UniPathway Compound: UPC01352</p>
            <p>KEGG Compound: C01352</p>
            <p>BioPath Molecule: FADH2</p>
            <p>MetaNetX (MNX) Chemical: MNXM38</p>
            <p>Reactome: 164934;31649</p>
            <p>Human Metabolome Database: HMDB01197;HMDB06252;HMDB06358</p>
          </html>
        </notes>
      </species>
      <species id="M_4hphac_p" name="4-Hydroxyphenylacetate" compartment="C_p" hasOnlySubstanceUnits="true" boundaryCondition="false" constant="false">
        <notes>
          <html xmlns="http://www.w3.org/1999/xhtml">
            <p>FORMULA: C8H7O3</p>
            <p>BioCyc: META:4-HYDROXYPHENYLACETATE</p>
            <p>SEED Compound: cpd00489</p>
            <p>UniPathway Compound: UPC00642</p>
            <p>UM-BBD: c0271;c0695</p>
            <p>KEGG Compound: C00642;C13636</p>
            <p>MetaNetX (MNX) Chemical: MNXM3863</p>
            <p>Human Metabolome Database: HMDB00020;HMDB60390</p>
          </html>
        </notes>
      </species>
      <species id="M_ala__L_c" name="L-Alanine" compartment="C_c" hasOnlySubstanceUnits="true" boundaryCondition="false" constant="false">
        <notes>
          <html xmlns="http://www.w3.org/1999/xhtml">
            <p>FORMULA: C3H7NO2</p>
            <p>BioCyc: META:L-ALPHA-ALANINE</p>
            <p>SEED Compound: cpd00035</p>
            <p>UniPathway Compound: UPC00041</p>
            <p>KEGG Compound: C00041;D00012</p>
            <p>BioPath Molecule: L-Alanine</p>
            <p>MetaNetX (MNX) Chemical: MNXM32</p>
            <p>Reactome: 29432;379697</p>
            <p>Human Metabolome Database: HMDB00161</p>
          </html>
        </notes>
      </species>
      <species id="M_ala__L_e" name="L-Alanine" compartment="C_e" hasOnlySubstanceUnits="true" boundaryCondition="false" constant="false">
        <notes>
          <html xmlns="http://www.w3.org/1999/xhtml">
            <p>FORMULA: C3H7NO2</p>
            <p>BioCyc: META:L-ALPHA-ALANINE</p>
            <p>SEED Compound: cpd00035</p>
            <p>UniPathway Compound: UPC00041</p>
            <p>KEGG Compound: C00041;D00012</p>
            <p>BioPath Molecule: L-Alanine</p>
            <p>MetaNetX (MNX) Chemical: MNXM32</p>
            <p>Reactome: 29432;379697</p>
            <p>Human Metabolome Database: HMDB00161</p>
          </html>
        </notes>
      </species>
      <species id="M_4hthr_c" name="4-Hydroxy-L-threonine" compartment="C_c" hasOnlySubstanceUnits="true" boundaryCondition="false" constant="false">
        <notes>
          <html xmlns="http://www.w3.org/1999/xhtml">
            <p>FORMULA: C4H9NO4</p>
            <p>BioCyc: META:CPD0-2189;META:CPD0-2375</p>
            <p>Human Metabolome Database: HMDB29389</p>
            <p>SEED Compound: cpd03608</p>
            <p>KEGG Compound: C06056</p>
            <p>MetaNetX (MNX) Chemical: MNXM1802</p>
            <p>LipidMaps: LMFA01050439</p>
          </html>
        </notes>
      </species>
      <species id="M_phthr_c" name="O-Phospho-4-hydroxy-L-threonine" compartment="C_c" hasOnlySubstanceUnits="true" boundaryCondition="false" constant="false">
        <notes>
          <html xmlns="http://www.w3.org/1999/xhtml">
            <p>FORMULA: C4H8NO7P</p>
            <p>BioCyc: META:4-PHOSPHONOOXY-THREONINE</p>
            <p>MetaNetX (MNX) Chemical: MNXM759</p>
            <p>UniPathway Compound: UPC06055</p>
            <p>KEGG Compound: C06055</p>
            <p>SEED Compound: cpd03607</p>
            <p>Human Metabolome Database: HMDB06802</p>
          </html>
        </notes>
      </species>
      <species id="M_4izp_c" name="4-Imidazolone-5-propanoate" compartment="C_c" hasOnlySubstanceUnits="true" boundaryCondition="false" constant="false">
        <notes>
          <html xmlns="http://www.w3.org/1999/xhtml">
            <p>FORMULA: C6H6N2O3;C6H7N2O3</p>
            <p>BioCyc: META:4-IMIDAZOLONE-5-PROPIONATE</p>
            <p>SEED Compound: cpd02311</p>
            <p>UniPathway Compound: UPC03680</p>
            <p>KEGG Compound: C03680</p>
            <p>BioPath Molecule: 4-Imidazolone-5-propanoate</p>
            <p>MetaNetX (MNX) Chemical: MNXM90394</p>
            <p>Reactome: 34979</p>
            <p>Human Metabolome Database: HMDB01014</p>
          </html>
        </notes>
      </species>
      <species id="M_4mop_c" name="4-Methyl-2-oxopentanoate" compartment="C_c" hasOnlySubstanceUnits="true" boundaryCondition="false" constant="false">
        <notes>
          <html xmlns="http://www.w3.org/1999/xhtml">
            <p>FORMULA: C6H9O3</p>
            <p>BioCyc: META:2K-4CH3-PENTANOATE</p>
            <p>SEED Compound: cpd00200</p>
            <p>UniPathway Compound: UPC00233</p>
            <p>KEGG Compound: C00233</p>
            <p>BioPath Molecule: 4-Methyl-2-oxopentanoate</p>
            <p>MetaNetX (MNX) Chemical: MNXM404</p>
            <p>Human Metabolome Database: HMDB00695;HMDB00762</p>
          </html>
        </notes>
      </species>
      <species id="M_for_c" name="Formate" compartment="C_c" hasOnlySubstanceUnits="true" boundaryCondition="false" constant="false">
        <notes>
          <html xmlns="http://www.w3.org/1999/xhtml">
            <p>FORMULA: CHO2;CH1O2</p>
            <p>BioCyc: META:CARBOXYL-GROUP;META:CPD-9845;META:FORMATE</p>
            <p>SEED Compound: cpd00047</p>
            <p>UniPathway Compound: UPC00058</p>
            <p>UM-BBD: c0106</p>
            <p>KEGG Compound: C00058</p>
            <p>BioPath Molecule: Formate</p>
            <p>MetaNetX (MNX) Chemical: MNXM39</p>
            <p>Reactome: 29460;389585</p>
            <p>Human Metabolome Database: HMDB00142</p>
          </html>
        </notes>
      </species>
      <species id="M_cl_c" name="Chloride" compartment="C_c" hasOnlySubstanceUnits="true" boundaryCondition="false" constant="false">
        <notes>
          <html xmlns="http://www.w3.org/1999/xhtml">
            <p>FORMULA: Cl</p>
            <p>BioCyc: META:CL-;META:HCL</p>
            <p>SEED Compound: cpd00099</p>
            <p>UniPathway Compound: UPC00698;UPC01327</p>
            <p>UM-BBD: c0884</p>
            <p>KEGG Compound: C00698;C01327;D02057</p>
            <p>MetaNetX (MNX) Chemical: MNXM43</p>
            <p>Reactome: 188972;2730999;2731008;2731020;29572;352022</p>
            <p>Human Metabolome Database: HMDB00492;HMDB02073;HMDB02162;HMDB02306</p>
          </html>
        </notes>
      </species>
      <species id="M_cl_e" name="Chloride" compartment="C_e" hasOnlySubstanceUnits="true" boundaryCondition="false" constant="false">
        <notes>
          <html xmlns="http://www.w3.org/1999/xhtml">
            <p>FORMULA: Cl</p>
            <p>BioCyc: META:CL-;META:HCL</p>
            <p>SEED Compound: cpd00099</p>
            <p>UniPathway Compound: UPC00698;UPC01327</p>
            <p>UM-BBD: c0884</p>
            <p>KEGG Compound: C00698;C01327;D02057</p>
            <p>MetaNetX (MNX) Chemical: MNXM43</p>
            <p>Reactome: 188972;2730999;2731008;2731020;29572;352022</p>
            <p>Human Metabolome Database: HMDB00492;HMDB02073;HMDB02162;HMDB02306</p>
          </html>
        </notes>
      </species>
      <species id="M_LalaDgluMdapDala_c" name="L-alanine-D-glutamate-meso-2,6-diaminoheptanedioate-D-alanine" compartment="C_c" hasOnlySubstanceUnits="true" boundaryCondition="false" constant="false">
        <notes>
          <html xmlns="http://www.w3.org/1999/xhtml">
            <p>FORMULA: C18H30N5O9</p>
            <p>SEED Compound: cpd15387</p>
            <p>MetaNetX (MNX) Chemical: MNXM59271</p>
          </html>
        </notes>
      </species>
      <species id="M_ala__D_c" name="D-Alanine" compartment="C_c" hasOnlySubstanceUnits="true" boundaryCondition="false" constant="false">
        <notes>
          <html xmlns="http://www.w3.org/1999/xhtml">
            <p>FORMULA: C3H7NO2</p>
            <p>BioCyc: META:D-ALANINE</p>
            <p>SEED Compound: cpd00117</p>
            <p>UniPathway Compound: UPC00133</p>
            <p>KEGG Compound: C00133</p>
            <p>BioPath Molecule: D-Alanine</p>
            <p>MetaNetX (MNX) Chemical: MNXM156</p>
            <p>Human Metabolome Database: HMDB01310</p>
          </html>
        </notes>
      </species>
      <species id="M_LalaDgluMdapDala_p" name="L-alanine-D-glutamate-meso-2,6-diaminoheptanedioate-D-alanine" compartment="C_p" hasOnlySubstanceUnits="true" boundaryCondition="false" constant="false">
        <notes>
          <html xmlns="http://www.w3.org/1999/xhtml">
            <p>FORMULA: C18H30N5O9</p>
            <p>SEED Compound: cpd15387</p>
            <p>MetaNetX (MNX) Chemical: MNXM59271</p>
          </html>
        </notes>
      </species>
      <species id="M_ala__D_p" name="D-Alanine" compartment="C_p" hasOnlySubstanceUnits="true" boundaryCondition="false" constant="false">
        <notes>
          <html xmlns="http://www.w3.org/1999/xhtml">
            <p>FORMULA: C3H7NO2</p>
            <p>BioCyc: META:D-ALANINE</p>
            <p>SEED Compound: cpd00117</p>
            <p>UniPathway Compound: UPC00133</p>
            <p>KEGG Compound: C00133</p>
            <p>BioPath Molecule: D-Alanine</p>
            <p>MetaNetX (MNX) Chemical: MNXM156</p>
            <p>Human Metabolome Database: HMDB01310</p>
          </html>
        </notes>
      </species>
      <species id="M_5aop_c" name="5-Amino-4-oxopentanoate" compartment="C_c" hasOnlySubstanceUnits="true" boundaryCondition="false" constant="false">
        <notes>
          <html xmlns="http://www.w3.org/1999/xhtml">
            <p>FORMULA: C5H9NO3</p>
            <p>BioCyc: META:5-AMINO-LEVULINATE</p>
            <p>Human Metabolome Database: HMDB01149</p>
            <p>SEED Compound: cpd00338</p>
            <p>UniPathway Compound: UPC00430</p>
            <p>KEGG Compound: C00430;D07567</p>
            <p>BioPath Molecule: 5-Aminolevulinate</p>
            <p>MetaNetX (MNX) Chemical: MNXM405</p>
            <p>Reactome: 189466;189489</p>
            <p>LipidMaps: LMFA01100055</p>
          </html>
        </notes>
      </species>
      <species id="M_5cohe_c" name="5-Carboxy-2-oxohept-3-enedioate" compartment="C_c" hasOnlySubstanceUnits="true" boundaryCondition="false" constant="false">
        <notes>
          <html xmlns="http://www.w3.org/1999/xhtml">
            <p>FORMULA: C8H5O7</p>
            <p>UniPathway Compound: UPC04052</p>
            <p>SEED Compound: cpd02507</p>
            <p>KEGG Compound: C04052</p>
            <p>MetaNetX (MNX) Chemical: MNXM3505</p>
          </html>
        </notes>
      </species>
      <species id="M_5dglcn_c" name="5-Dehydro-D-gluconate" compartment="C_c" hasOnlySubstanceUnits="true" boundaryCondition="false" constant="false">
        <notes>
          <html xmlns="http://www.w3.org/1999/xhtml">
            <p>FORMULA: C6H9O7</p>
            <p>KEGG Compound: C01062</p>
            <p>MetaNetX (MNX) Chemical: MNXM963</p>
            <p>SEED Compound: cpd00781</p>
            <p>BioCyc: META:5-DEHYDROGLUCONATE</p>
          </html>
        </notes>
      </species>
      <species id="M_5drib_c" name="5&apos;-deoxyribose" compartment="C_c" hasOnlySubstanceUnits="true" boundaryCondition="false" constant="false">
        <notes>
          <html xmlns="http://www.w3.org/1999/xhtml">
            <p>FORMULA: C5H10O4</p>
            <p>SEED Compound: cpd15380</p>
            <p>MetaNetX (MNX) Chemical: MNXM114397</p>
          </html>
        </notes>
      </species>
      <species id="M_ade_c" name="Adenine" compartment="C_c" hasOnlySubstanceUnits="true" boundaryCondition="false" constant="false">
        <notes>
          <html xmlns="http://www.w3.org/1999/xhtml">
            <p>FORMULA: C5H5N5</p>
            <p>BioCyc: META:ADENINE;META:ADENINE-RING</p>
            <p>SEED Compound: cpd00128</p>
            <p>UniPathway Compound: UPC00147</p>
            <p>KEGG Compound: C00147;D00034</p>
            <p>BioPath Molecule: Adenine</p>
            <p>MetaNetX (MNX) Chemical: MNXM168</p>
            <p>Reactome: 83951</p>
            <p>Human Metabolome Database: HMDB00034</p>
          </html>
        </notes>
      </species>
      <species id="M_dad_5_c" name="5&apos;-Deoxyadenosine" compartment="C_c" hasOnlySubstanceUnits="true" boundaryCondition="false" constant="false">
        <notes>
          <html xmlns="http://www.w3.org/1999/xhtml">
            <p>FORMULA: C10H13N5O3</p>
            <p>BioCyc: META:CH33ADO</p>
            <p>SEED Compound: cpd03091</p>
            <p>UniPathway Compound: UPC05198</p>
            <p>KEGG Compound: C05198</p>
            <p>MetaNetX (MNX) Chemical: MNXM316</p>
            <p>Reactome: 947703</p>
            <p>Human Metabolome Database: HMDB01983</p>
          </html>
        </notes>
      </species>
      <species id="M_prpp_c" name="5-Phospho-alpha-D-ribose 1-diphosphate" compartment="C_c" hasOnlySubstanceUnits="true" boundaryCondition="false" constant="false">
        <notes>
          <html xmlns="http://www.w3.org/1999/xhtml">
            <p>FORMULA: C5H8O14P3</p>
            <p>BioCyc: META:PRPP</p>
            <p>SEED Compound: cpd00103</p>
            <p>UniPathway Compound: UPC00119</p>
            <p>KEGG Compound: C00119</p>
            <p>BioPath Molecule: alpha-D-Ribose_1-diphosphate-5-phosphate</p>
            <p>MetaNetX (MNX) Chemical: MNXM91</p>
            <p>Reactome: 73566</p>
            <p>Human Metabolome Database: HMDB00280</p>
          </html>
        </notes>
      </species>
      <species id="M_5fthf_c" name="5-Formyltetrahydrofolate" compartment="C_c" hasOnlySubstanceUnits="true" boundaryCondition="false" constant="false">
        <notes>
          <html xmlns="http://www.w3.org/1999/xhtml">
            <p>FORMULA: C20H21N7O7</p>
            <p>BioCyc: META:5-FORMYL-THF</p>
            <p>Human Metabolome Database: HMDB01562;HMDB02140;HMDB06206</p>
            <p>MetaNetX (MNX) Chemical: MNXM1392</p>
            <p>KEGG Compound: C03479;D07986</p>
            <p>SEED Compound: cpd02197</p>
          </html>
        </notes>
      </species>
      <species id="M_ribflv_c" name="Riboflavin" compartment="C_c" hasOnlySubstanceUnits="true" boundaryCondition="false" constant="false">
        <notes>
          <html xmlns="http://www.w3.org/1999/xhtml">
            <p>FORMULA: C17H19N4O6;C17H20N4O6</p>
            <p>BioCyc: META:RIBOFLAVIN</p>
            <p>MetaNetX (MNX) Chemical: MNXM270</p>
            <p>UniPathway Compound: UPC00255</p>
            <p>KEGG Compound: C00255;D00050</p>
            <p>SEED Compound: cpd00220</p>
            <p>Human Metabolome Database: HMDB00244</p>
          </html>
        </notes>
      </species>
      <species id="M_air_c" name="5-amino-1-(5-phospho-D-ribosyl)imidazole" compartment="C_c" hasOnlySubstanceUnits="true" boundaryCondition="false" constant="false">
        <notes>
          <html xmlns="http://www.w3.org/1999/xhtml">
            <p>FORMULA: C8H13N3O7P;C8H12N3O7P</p>
            <p>BioCyc: META:5-PHOSPHORIBOSYL-5-AMINOIMIDAZOLE</p>
            <p>SEED Compound: cpd02140</p>
            <p>UniPathway Compound: UPC03373</p>
            <p>KEGG Compound: C03373</p>
            <p>BioPath Molecule: 5-prime-Phosphoribosyl-5-aminoimidazole</p>
            <p>MetaNetX (MNX) Chemical: MNXM388</p>
            <p>Reactome: 111370</p>
            <p>Human Metabolome Database: HMDB01235;HMDB02316;HMDB11609</p>
          </html>
        </notes>
      </species>
      <species id="M_5mta_c" name="5-Methylthioadenosine" compartment="C_c" hasOnlySubstanceUnits="true" boundaryCondition="false" constant="false">
        <notes>
          <html xmlns="http://www.w3.org/1999/xhtml">
            <p>FORMULA: C11H15N5O3S</p>
            <p>BioCyc: META:5-METHYLTHIOADENOSINE</p>
            <p>SEED Compound: cpd00147</p>
            <p>UniPathway Compound: UPC00170</p>
            <p>KEGG Compound: C00170</p>
            <p>BioPath Molecule: 5-prime-Methylthioadenosine</p>
            <p>MetaNetX (MNX) Chemical: MNXM150</p>
            <p>Reactome: 353106</p>
            <p>Human Metabolome Database: HMDB01173</p>
          </html>
        </notes>
      </species>
      <species id="M_5mthf_c" name="5-Methyltetrahydrofolate" compartment="C_c" hasOnlySubstanceUnits="true" boundaryCondition="false" constant="false">
        <notes>
          <html xmlns="http://www.w3.org/1999/xhtml">
            <p>FORMULA: C20H23N7O6;C20H24N7O6</p>
            <p>BioCyc: META:5-METHYL-THF</p>
            <p>SEED Compound: cpd00345</p>
            <p>UniPathway Compound: UPC00440</p>
            <p>KEGG Compound: C00440;D09353</p>
            <p>BioPath Molecule: 5-Methyltetrahydrofolate</p>
            <p>MetaNetX (MNX) Chemical: MNXM318</p>
            <p>Reactome: 200665;200709</p>
            <p>Human Metabolome Database: HMDB01396</p>
          </html>
        </notes>
      </species>
      <species id="M_5mtr_c" name="5-Methylthio-D-ribose" compartment="C_c" hasOnlySubstanceUnits="true" boundaryCondition="false" constant="false">
        <notes>
          <html xmlns="http://www.w3.org/1999/xhtml">
            <p>FORMULA: C6H12O4S</p>
            <p>BioCyc: META:CPD-560</p>
            <p>MetaNetX (MNX) Chemical: MNXM1592</p>
            <p>UniPathway Compound: UPC03089</p>
            <p>KEGG Compound: C03089</p>
            <p>SEED Compound: cpd01981</p>
            <p>Human Metabolome Database: HMDB01087</p>
          </html>
        </notes>
      </species>
      <species id="M_acald_c" name="Acetaldehyde" compartment="C_c" hasOnlySubstanceUnits="true" boundaryCondition="false" constant="false">
        <notes>
          <html xmlns="http://www.w3.org/1999/xhtml">
            <p>FORMULA: C2H4O</p>
            <p>BioCyc: META:ACETALD</p>
            <p>SEED Compound: cpd00071</p>
            <p>UniPathway Compound: UPC00084</p>
            <p>UM-BBD: c0160</p>
            <p>KEGG Compound: C00084</p>
            <p>BioPath Molecule: Acetaldehyde</p>
            <p>MetaNetX (MNX) Chemical: MNXM75</p>
            <p>Reactome: 113532;113681;113745;29510</p>
            <p>Human Metabolome Database: HMDB00990</p>
          </html>
        </notes>
      </species>
      <species id="M_ahdt_c" name="2-Amino-4-hydroxy-6-(erythro-1,2,3-trihydroxypropyl)dihydropteridine triphosphate" compartment="C_c" hasOnlySubstanceUnits="true" boundaryCondition="false" constant="false">
        <notes>
          <html xmlns="http://www.w3.org/1999/xhtml">
            <p>FORMULA: C9H12N5O13P3;C9H11N5O13P3</p>
            <p>BioCyc: META:DIHYDRONEOPTERIN-P3</p>
            <p>SEED Compound: cpd02978</p>
            <p>UniPathway Compound: UPC04895</p>
            <p>KEGG Compound: C04895</p>
            <p>BioPath Molecule: Dihydroneopterin_triphosphate</p>
            <p>MetaNetX (MNX) Chemical: MNXM397</p>
            <p>Reactome: 1474124</p>
            <p>Human Metabolome Database: HMDB00980;HMDB01144;HMDB12181</p>
          </html>
        </notes>
      </species>
      <species id="M_pppi_c" name="Inorganic triphosphate" compartment="C_c" hasOnlySubstanceUnits="true" boundaryCondition="false" constant="false">
        <notes>
          <html xmlns="http://www.w3.org/1999/xhtml">
            <p>FORMULA: HO10P3</p>
            <p>BioCyc: META:P3I</p>
            <p>MetaNetX (MNX) Chemical: MNXM332</p>
            <p>UniPathway Compound: UPC00536</p>
            <p>KEGG Compound: C00536</p>
            <p>BioPath Molecule: Triphosphate</p>
            <p>SEED Compound: cpd00421</p>
            <p>Human Metabolome Database: HMDB03379;HMDB12282</p>
          </html>
        </notes>
      </species>
      <species id="M_6pgc_c" name="6-Phospho-D-gluconate" compartment="C_c" hasOnlySubstanceUnits="true" boundaryCondition="false" constant="false">
        <notes>
          <html xmlns="http://www.w3.org/1999/xhtml">
            <p>FORMULA: C6H10O10P</p>
            <p>BioCyc: META:CPD-2961</p>
            <p>SEED Compound: cpd00284</p>
            <p>UniPathway Compound: UPC00345</p>
            <p>KEGG Compound: C00345</p>
            <p>BioPath Molecule: 6-Phospho-D-gluconate</p>
            <p>MetaNetX (MNX) Chemical: MNXM325</p>
            <p>Reactome: 29996</p>
            <p>Human Metabolome Database: HMDB01316</p>
          </html>
        </notes>
      </species>
      <species id="M_6pgl_c" name="6-phospho-D-glucono-1,5-lactone" compartment="C_c" hasOnlySubstanceUnits="true" boundaryCondition="false" constant="false">
        <notes>
          <html xmlns="http://www.w3.org/1999/xhtml">
            <p>FORMULA: C6H9O9P</p>
            <p>BioCyc: META:D-6-P-GLUCONO-DELTA-LACTONE</p>
            <p>SEED Compound: cpd00911</p>
            <p>UniPathway Compound: UPC01236</p>
            <p>KEGG Compound: C01236</p>
            <p>BioPath Molecule: D-Glucono-1,5-lactone_6-phosphate</p>
            <p>MetaNetX (MNX) Chemical: MNXM429</p>
            <p>Reactome: 31467</p>
            <p>Human Metabolome Database: HMDB01127</p>
          </html>
        </notes>
      </species>
      <species id="M_g6p_c" name="D-Glucose 6-phosphate" compartment="C_c" hasOnlySubstanceUnits="true" boundaryCondition="false" constant="false">
        <notes>
          <html xmlns="http://www.w3.org/1999/xhtml">
            <p>FORMULA: C6H11O9P</p>
            <p>BioCyc: META:D-glucopyranose-6-phosphate</p>
            <p>SEED Compound: cpd00079</p>
            <p>UniPathway Compound: UPC00092</p>
            <p>KEGG Compound: C00092</p>
            <p>MetaNetX (MNX) Chemical: MNXM160</p>
            <p>Reactome: 1629756</p>
            <p>Human Metabolome Database: HMDB01401;HMDB01549;HMDB06793</p>
          </html>
        </notes>
      </species>
      <species id="M_salcn6p_c" name="Salicin 6-phosphate" compartment="C_c" hasOnlySubstanceUnits="true" boundaryCondition="false" constant="false">
        <notes>
          <html xmlns="http://www.w3.org/1999/xhtml">
            <p>FORMULA: C13H19O10P;C13H17O10P</p>
            <p>KEGG Compound: C06188</p>
            <p>MetaNetX (MNX) Chemical: MNXM3356</p>
            <p>SEED Compound: cpd03698</p>
            <p>BioCyc: META:CPD-1181</p>
          </html>
        </notes>
      </species>
      <species id="M_gln__L_c" name="L-Glutamine" compartment="C_c" hasOnlySubstanceUnits="true" boundaryCondition="false" constant="false">
        <notes>
          <html xmlns="http://www.w3.org/1999/xhtml">
            <p>FORMULA: C5H10N2O3</p>
            <p>BioCyc: META:GLN</p>
            <p>SEED Compound: cpd00053</p>
            <p>UniPathway Compound: UPC00064</p>
            <p>KEGG Compound: C00064;D00015</p>
            <p>BioPath Molecule: L-Glutamine</p>
            <p>MetaNetX (MNX) Chemical: MNXM37</p>
            <p>Reactome: 113522;210382;212615;29472</p>
            <p>Human Metabolome Database: HMDB00641</p>
          </html>
        </notes>
      </species>
      <species id="M_cys__L_c" name="L-Cysteine" compartment="C_c" hasOnlySubstanceUnits="true" boundaryCondition="false" constant="false">
        <notes>
          <html xmlns="http://www.w3.org/1999/xhtml">
            <p>FORMULA: C3H7NO2S</p>
            <p>BioCyc: META:CYS</p>
            <p>SEED Compound: cpd00084</p>
            <p>UniPathway Compound: UPC00097</p>
            <p>KEGG Compound: C00097;D00026</p>
            <p>BioPath Molecule: L-Cysteine</p>
            <p>MetaNetX (MNX) Chemical: MNXM55</p>
            <p>Reactome: 111707;352016;379721;5668576</p>
            <p>Human Metabolome Database: HMDB00574</p>
          </html>
        </notes>
      </species>
      <species id="M_ser__L_c" name="L-Serine" compartment="C_c" hasOnlySubstanceUnits="true" boundaryCondition="false" constant="false">
        <notes>
          <html xmlns="http://www.w3.org/1999/xhtml">
            <p>FORMULA: C3H7NO3</p>
            <p>BioCyc: META:SER</p>
            <p>SEED Compound: cpd00054</p>
            <p>UniPathway Compound: UPC00065</p>
            <p>UM-BBD: c0933</p>
            <p>KEGG Compound: C00065;D00016</p>
            <p>BioPath Molecule: L-Serine</p>
            <p>MetaNetX (MNX) Chemical: MNXM53</p>
            <p>Reactome: 352002;379732</p>
            <p>Human Metabolome Database: HMDB00187;HMDB00589</p>
          </html>
        </notes>
      </species>
      <species id="M_thr__L_c" name="L-Threonine" compartment="C_c" hasOnlySubstanceUnits="true" boundaryCondition="false" constant="false">
        <notes>
          <html xmlns="http://www.w3.org/1999/xhtml">
            <p>FORMULA: C4H9NO3</p>
            <p>BioCyc: META:THR</p>
            <p>SEED Compound: cpd00161</p>
            <p>UniPathway Compound: UPC00188</p>
            <p>UM-BBD: c0413</p>
            <p>KEGG Compound: C00188;D00041</p>
            <p>BioPath Molecule: L-Threonine</p>
            <p>MetaNetX (MNX) Chemical: MNXM142</p>
            <p>Reactome: 351990;352000;379706</p>
            <p>Human Metabolome Database: HMDB00167</p>
          </html>
        </notes>
      </species>
      <species id="M_udpgal_c" name="UDPgalactose" compartment="C_c" hasOnlySubstanceUnits="true" boundaryCondition="false" constant="false">
        <notes>
          <html xmlns="http://www.w3.org/1999/xhtml">
            <p>FORMULA: C15H22N2O17P2</p>
            <p>BioCyc: META:CPD-14553</p>
            <p>MetaNetX (MNX) Chemical: MNXM89795</p>
            <p>KEGG Compound: C00052;G10609</p>
            <p>BioPath Molecule: UDP-D-Galactose</p>
            <p>SEED Compound: cpd00043</p>
            <p>Human Metabolome Database: HMDB00302</p>
          </html>
        </notes>
      </species>
      <species id="M_ara5p_c" name="D-Arabinose 5-phosphate" compartment="C_c" hasOnlySubstanceUnits="true" boundaryCondition="false" constant="false">
        <notes>
          <html xmlns="http://www.w3.org/1999/xhtml">
            <p>FORMULA: C5H9O8P</p>
            <p>BioCyc: META:ARABINOSE-5P</p>
            <p>MetaNetX (MNX) Chemical: MNXM1184</p>
            <p>UniPathway Compound: UPC01112</p>
            <p>KEGG Compound: C01112</p>
            <p>SEED Compound: cpd00817</p>
            <p>Human Metabolome Database: HMDB11734</p>
          </html>
        </notes>
      </species>
      <species id="M_ru5p__D_c" name="D-Ribulose 5-phosphate" compartment="C_c" hasOnlySubstanceUnits="true" boundaryCondition="false" constant="false">
        <notes>
          <html xmlns="http://www.w3.org/1999/xhtml">
            <p>FORMULA: C5H9O8P</p>
            <p>BioCyc: META:RIBULOSE-5P</p>
            <p>SEED Compound: cpd00171</p>
            <p>UniPathway Compound: UPC00199</p>
            <p>KEGG Compound: C00199</p>
            <p>BioPath Molecule: D-Ribulose_5-phosphate</p>
            <p>MetaNetX (MNX) Chemical: MNXM145</p>
            <p>Reactome: 29732</p>
            <p>Human Metabolome Database: HMDB00618;HMDB02033;HMDB02694</p>
          </html>
        </notes>
      </species>
      <species id="M_his__L_c" name="L-Histidine" compartment="C_c" hasOnlySubstanceUnits="true" boundaryCondition="false" constant="false">
        <notes>
          <html xmlns="http://www.w3.org/1999/xhtml">
            <p>FORMULA: C6H9N3O2</p>
            <p>BioCyc: META:HIS</p>
            <p>SEED Compound: cpd00119</p>
            <p>UniPathway Compound: UPC00135</p>
            <p>KEGG Compound: C00135;D00032</p>
            <p>BioPath Molecule: L-Histidine</p>
            <p>MetaNetX (MNX) Chemical: MNXM134</p>
            <p>Reactome: 29612;379695</p>
            <p>Human Metabolome Database: HMDB00177;HMDB03412</p>
          </html>
        </notes>
      </species>
      <species id="M_ac_c" name="Acetate" compartment="C_c" hasOnlySubstanceUnits="true" boundaryCondition="false" constant="false">
        <notes>
          <html xmlns="http://www.w3.org/1999/xhtml">
            <p>FORMULA: C2H3O2</p>
            <p>BioCyc: META:ACET</p>
            <p>Human Metabolome Database: HMDB00042</p>
            <p>SEED Compound: cpd00029</p>
            <p>UniPathway Compound: UPC00033</p>
            <p>UM-BBD: c0050</p>
            <p>KEGG Compound: C00033;D00010</p>
            <p>BioPath Molecule: Acetate</p>
            <p>MetaNetX (MNX) Chemical: MNXM26</p>
            <p>Reactome: 113539;1524044;2022890;29416;390305</p>
            <p>LipidMaps: LMFA01010000;LMFA01010002</p>
          </html>
        </notes>
      </species>
      <species id="M_aacoa_c" name="Acetoacetyl-CoA" compartment="C_c" hasOnlySubstanceUnits="true" boundaryCondition="false" constant="false">
        <notes>
          <html xmlns="http://www.w3.org/1999/xhtml">
            <p>FORMULA: C25H36N7O18P3S</p>
            <p>BioCyc: META:ACETOACETYL-COA</p>
            <p>Human Metabolome Database: HMDB01484;HMDB11665</p>
            <p>SEED Compound: cpd00279</p>
            <p>UniPathway Compound: UPC00332</p>
            <p>UM-BBD: c0229</p>
            <p>KEGG Compound: C00332</p>
            <p>BioPath Molecule: Acetoacetyl-CoA</p>
            <p>MetaNetX (MNX) Chemical: MNXM133</p>
            <p>Reactome: 191293;73871</p>
            <p>LipidMaps: LMFA07050030</p>
          </html>
        </notes>
      </species>
      <species id="M_acac_c" name="Acetoacetate" compartment="C_c" hasOnlySubstanceUnits="true" boundaryCondition="false" constant="false">
        <notes>
          <html xmlns="http://www.w3.org/1999/xhtml">
            <p>FORMULA: C4H5O3</p>
            <p>BioCyc: META:3-KETOBUTYRATE;META:A-3-OXO-ACID</p>
            <p>Human Metabolome Database: HMDB00060</p>
            <p>SEED Compound: cpd00142</p>
            <p>UniPathway Compound: UPC00164</p>
            <p>UM-BBD: c0069</p>
            <p>KEGG Compound: C00164</p>
            <p>BioPath Molecule: Acetoacetate</p>
            <p>MetaNetX (MNX) Chemical: MNXM154</p>
            <p>Reactome: 29666;73909</p>
            <p>LipidMaps: LMFA01030978;LMFA01060003</p>
          </html>
        </notes>
      </species>
      <species id="M_octeACP_c" name="Cis-octadec-11-enoyl-[acyl-carrier protein] (n-C18:1)" compartment="C_c" hasOnlySubstanceUnits="true" boundaryCondition="false" constant="false">
        <notes>
          <html xmlns="http://www.w3.org/1999/xhtml">
            <p>FORMULA: C402H635O143N96P1S3;C29H53N2O8PRS</p>
            <p>BioCyc: META:Oleoyl-ACPs</p>
            <p>KEGG Compound: C01203</p>
            <p>SEED Compound: cpd11825</p>
            <p>MetaNetX (MNX) Chemical: MNXM8962</p>
          </html>
        </notes>
      </species>
      <species id="M_ocdcaACP_c" name="Octadecanoyl-ACP (n-C18:0ACP)" compartment="C_c" hasOnlySubstanceUnits="true" boundaryCondition="false" constant="false">
        <notes>
          <html xmlns="http://www.w3.org/1999/xhtml">
            <p>FORMULA: C402H637O143N96P1S3;C29H55N2O8PRS</p>
            <p>SEED Compound: cpd15268</p>
            <p>MetaNetX (MNX) Chemical: MNXM3075</p>
          </html>
        </notes>
      </species>
      <species id="M_dca_c" name="Decanoate (n-C10:0)" compartment="C_c" hasOnlySubstanceUnits="true" boundaryCondition="false" constant="false">
        <notes>
          <html xmlns="http://www.w3.org/1999/xhtml">
            <p>FORMULA: C10H19O2</p>
            <p>BioCyc: META:CPD-3617</p>
            <p>Human Metabolome Database: HMDB00511</p>
            <p>SEED Compound: cpd01107</p>
            <p>KEGG Compound: C01571</p>
            <p>MetaNetX (MNX) Chemical: MNXM1043</p>
            <p>LipidMaps: LMFA01010010</p>
          </html>
        </notes>
      </species>
      <species id="M_octa_c" name="Octanoate (n-C8:0)" compartment="C_c" hasOnlySubstanceUnits="true" boundaryCondition="false" constant="false">
        <notes>
          <html xmlns="http://www.w3.org/1999/xhtml">
            <p>FORMULA: C8H15O2</p>
            <p>BioCyc: META:CPD-195</p>
            <p>Human Metabolome Database: HMDB00482</p>
            <p>SEED Compound: cpd03846</p>
            <p>UM-BBD: c0047</p>
            <p>KEGG Compound: C06423;D05220</p>
            <p>MetaNetX (MNX) Chemical: MNXM750</p>
            <p>LipidMaps: LMFA01010008</p>
          </html>
        </notes>
      </species>
      <species id="M_mthgxl_c" name="Methylglyoxal" compartment="C_c" hasOnlySubstanceUnits="true" boundaryCondition="false" constant="false">
        <notes>
          <html xmlns="http://www.w3.org/1999/xhtml">
            <p>FORMULA: C3H4O2</p>
            <p>BioCyc: META:CPD-10807;META:METHYL-GLYOXAL</p>
            <p>SEED Compound: cpd00428</p>
            <p>UniPathway Compound: UPC00546</p>
            <p>KEGG Compound: C00546</p>
            <p>BioPath Molecule: Methylglyoxal</p>
            <p>MetaNetX (MNX) Chemical: MNXM310</p>
            <p>Human Metabolome Database: HMDB01167</p>
          </html>
        </notes>
      </species>
      <species id="M_dtdp_c" name="DTDP" compartment="C_c" hasOnlySubstanceUnits="true" boundaryCondition="false" constant="false">
        <notes>
          <html xmlns="http://www.w3.org/1999/xhtml">
            <p>FORMULA: C10H13N2O11P2</p>
            <p>BioCyc: META:DTDP-GROUP;META:TDP</p>
            <p>SEED Compound: cpd00297</p>
            <p>KEGG Compound: C00363</p>
            <p>BioPath Molecule: 2-prime-Deoxythymidine-5-prime-diphosphate</p>
            <p>MetaNetX (MNX) Chemical: MNXM152</p>
            <p>Human Metabolome Database: HMDB01274</p>
          </html>
        </notes>
      </species>
      <species id="M_L2aadp6sa_c" name="L 2 Aminoadipate 6 semialdehyde C6H11NO3" compartment="C_c" hasOnlySubstanceUnits="true" boundaryCondition="false" constant="false">
        <notes>
          <html xmlns="http://www.w3.org/1999/xhtml">
            <p>FORMULA: C6H11NO3</p>
            <p>BioCyc: META:ALLYSINE</p>
            <p>SEED Compound: cpd02522</p>
            <p>UniPathway Compound: UPC04076</p>
            <p>KEGG Compound: C04076</p>
            <p>BioPath Molecule: L-2-Aminoadipate_6-semialdehyde</p>
            <p>MetaNetX (MNX) Chemical: MNXM89905</p>
            <p>Reactome: 113556</p>
            <p>Human Metabolome Database: HMDB59595</p>
          </html>
        </notes>
      </species>
      <species id="M_thp2c_c" name="2,3,4,5-Tetrahydropyridine-2-carboxylate" compartment="C_c" hasOnlySubstanceUnits="true" boundaryCondition="false" constant="false">
        <notes>
          <html xmlns="http://www.w3.org/1999/xhtml">
            <p>FORMULA: C6H8NO2</p>
            <p>BioCyc: META:CPD-7682</p>
            <p>SEED Compound: cpd00352</p>
            <p>KEGG Compound: C00450</p>
            <p>BioPath Molecule: delta6-Piperidine-2-L-carboxylate</p>
            <p>MetaNetX (MNX) Chemical: MNXM748</p>
            <p>Human Metabolome Database: HMDB12130;HMDB59657</p>
          </html>
        </notes>
      </species>
      <species id="M_malthx_c" name="Maltohexaose" compartment="C_c" hasOnlySubstanceUnits="true" boundaryCondition="false" constant="false">
        <notes>
          <html xmlns="http://www.w3.org/1999/xhtml">
            <p>FORMULA: C36H62O31</p>
            <p>BioCyc: META:MALTOHEXAOSE</p>
            <p>Human Metabolome Database: HMDB12253</p>
            <p>MetaNetX (MNX) Chemical: MNXM1317</p>
            <p>KEGG Compound: C01936;G00755</p>
            <p>SEED Compound: cpd01329</p>
          </html>
        </notes>
      </species>
      <species id="M_arab__L_c" name="L-Arabinose" compartment="C_c" hasOnlySubstanceUnits="true" boundaryCondition="false" constant="false">
        <notes>
          <html xmlns="http://www.w3.org/1999/xhtml">
            <p>FORMULA: C5H10O5</p>
            <p>BioCyc: META:L-arabinopyranose</p>
            <p>MetaNetX (MNX) Chemical: MNXM461</p>
            <p>UniPathway Compound: UPC00259</p>
            <p>KEGG Compound: C00259</p>
            <p>SEED Compound: cpd00224</p>
            <p>Human Metabolome Database: HMDB00487;HMDB00646</p>
          </html>
        </notes>
      </species>
      <species id="M_tre_c" name="Trehalose" compartment="C_c" hasOnlySubstanceUnits="true" boundaryCondition="false" constant="false">
        <notes>
          <html xmlns="http://www.w3.org/1999/xhtml">
            <p>FORMULA: C12H22O11</p>
            <p>BioCyc: META:TREHALOSE</p>
            <p>SEED Compound: cpd00794</p>
            <p>UniPathway Compound: UPC01083</p>
            <p>KEGG Compound: C01083;G00293</p>
            <p>MetaNetX (MNX) Chemical: MNXM198</p>
            <p>Reactome: 189078;868614</p>
            <p>Human Metabolome Database: HMDB00975</p>
          </html>
        </notes>
      </species>
      <species id="M_arbt6p_c" name="Arbutin 6-phosphate" compartment="C_c" hasOnlySubstanceUnits="true" boundaryCondition="false" constant="false">
        <notes>
          <html xmlns="http://www.w3.org/1999/xhtml">
            <p>FORMULA: C12H15O10P</p>
            <p>KEGG Compound: C06187</p>
            <p>MetaNetX (MNX) Chemical: MNXM2806</p>
            <p>SEED Compound: cpd03697</p>
            <p>BioCyc: META:CPD-1162</p>
          </html>
        </notes>
      </species>
      <species id="M_hqn_c" name="Hydroquinone" compartment="C_c" hasOnlySubstanceUnits="true" boundaryCondition="false" constant="false">
        <notes>
          <html xmlns="http://www.w3.org/1999/xhtml">
            <p>FORMULA: C6H6O2</p>
            <p>UniPathway Compound: UPC15603</p>
            <p>BioCyc: META:Reduced-Quinones</p>
            <p>KEGG Compound: C15603</p>
            <p>SEED Compound: cpd00415</p>
            <p>MetaNetX (MNX) Chemical: MNXM4100</p>
          </html>
        </notes>
      </species>
      <species id="M_arab__L_e" name="L-Arabinose" compartment="C_e" hasOnlySubstanceUnits="true" boundaryCondition="false" constant="false">
        <notes>
          <html xmlns="http://www.w3.org/1999/xhtml">
            <p>FORMULA: C5H10O5</p>
            <p>BioCyc: META:L-arabinopyranose</p>
            <p>MetaNetX (MNX) Chemical: MNXM461</p>
            <p>UniPathway Compound: UPC00259</p>
            <p>KEGG Compound: C00259</p>
            <p>SEED Compound: cpd00224</p>
            <p>Human Metabolome Database: HMDB00487;HMDB00646</p>
          </html>
        </notes>
      </species>
      <species id="M_xylu__D_c" name="D-Xylulose" compartment="C_c" hasOnlySubstanceUnits="true" boundaryCondition="false" constant="false">
        <notes>
          <html xmlns="http://www.w3.org/1999/xhtml">
            <p>FORMULA: C5H10O5</p>
            <p>BioCyc: META:D-XYLULOSE;META:L-RIBULOSE</p>
            <p>SEED Compound: cpd00259;cpd00397</p>
            <p>UniPathway Compound: UPC00310;UPC00508</p>
            <p>KEGG Compound: C00310;C00508</p>
            <p>BioPath Molecule: D-Xylulose;L-Ribulose</p>
            <p>MetaNetX (MNX) Chemical: MNXM685</p>
            <p>Human Metabolome Database: HMDB00654;HMDB01644;HMDB03371</p>
          </html>
        </notes>
      </species>
      <species id="M_4abut_p" name="4-Aminobutanoate" compartment="C_p" hasOnlySubstanceUnits="true" boundaryCondition="false" constant="false">
        <notes>
          <html xmlns="http://www.w3.org/1999/xhtml">
            <p>FORMULA: C4H9NO2</p>
            <p>BioCyc: META:4-AMINO-BUTYRATE</p>
            <p>Human Metabolome Database: HMDB00112</p>
            <p>SEED Compound: cpd00281</p>
            <p>UniPathway Compound: UPC00334</p>
            <p>UM-BBD: c1588</p>
            <p>KEGG Compound: C00334;D00058</p>
            <p>BioPath Molecule: 4-Aminobutanoate</p>
            <p>MetaNetX (MNX) Chemical: MNXM192</p>
            <p>Reactome: 352003;352011;428571;916850</p>
            <p>LipidMaps: LMFA01100039</p>
          </html>
        </notes>
      </species>
      <species id="M_4abut_e" name="4-Aminobutanoate" compartment="C_e" hasOnlySubstanceUnits="true" boundaryCondition="false" constant="false">
        <notes>
          <html xmlns="http://www.w3.org/1999/xhtml">
            <p>FORMULA: C4H9NO2</p>
            <p>BioCyc: META:4-AMINO-BUTYRATE</p>
            <p>Human Metabolome Database: HMDB00112</p>
            <p>SEED Compound: cpd00281</p>
            <p>UniPathway Compound: UPC00334</p>
            <p>UM-BBD: c1588</p>
            <p>KEGG Compound: C00334;D00058</p>
            <p>BioPath Molecule: 4-Aminobutanoate</p>
            <p>MetaNetX (MNX) Chemical: MNXM192</p>
            <p>Reactome: 352003;352011;428571;916850</p>
            <p>LipidMaps: LMFA01100039</p>
          </html>
        </notes>
      </species>
      <species id="M_acac_e" name="Acetoacetate" compartment="C_e" hasOnlySubstanceUnits="true" boundaryCondition="false" constant="false">
        <notes>
          <html xmlns="http://www.w3.org/1999/xhtml">
            <p>FORMULA: C4H5O3</p>
            <p>BioCyc: META:3-KETOBUTYRATE;META:A-3-OXO-ACID</p>
            <p>Human Metabolome Database: HMDB00060</p>
            <p>SEED Compound: cpd00142</p>
            <p>UniPathway Compound: UPC00164</p>
            <p>UM-BBD: c0069</p>
            <p>KEGG Compound: C00164</p>
            <p>BioPath Molecule: Acetoacetate</p>
            <p>MetaNetX (MNX) Chemical: MNXM154</p>
            <p>Reactome: 29666;73909</p>
            <p>LipidMaps: LMFA01030978;LMFA01060003</p>
          </html>
        </notes>
      </species>
      <species id="M_acac_p" name="Acetoacetate" compartment="C_p" hasOnlySubstanceUnits="true" boundaryCondition="false" constant="false">
        <notes>
          <html xmlns="http://www.w3.org/1999/xhtml">
            <p>FORMULA: C4H5O3</p>
            <p>BioCyc: META:3-KETOBUTYRATE;META:A-3-OXO-ACID</p>
            <p>Human Metabolome Database: HMDB00060</p>
            <p>SEED Compound: cpd00142</p>
            <p>UniPathway Compound: UPC00164</p>
            <p>UM-BBD: c0069</p>
            <p>KEGG Compound: C00164</p>
            <p>BioPath Molecule: Acetoacetate</p>
            <p>MetaNetX (MNX) Chemical: MNXM154</p>
            <p>Reactome: 29666;73909</p>
            <p>LipidMaps: LMFA01030978;LMFA01060003</p>
          </html>
        </notes>
      </species>
      <species id="M_3ohcoa_c" name="3-Oxohexanoyl-CoA" compartment="C_c" hasOnlySubstanceUnits="true" boundaryCondition="false" constant="false">
        <notes>
          <html xmlns="http://www.w3.org/1999/xhtml">
            <p>FORMULA: C27H40N7O18P3S</p>
            <p>BioCyc: META:K-HEXANOYL-COA</p>
            <p>Human Metabolome Database: HMDB03943</p>
            <p>SEED Compound: cpd03123</p>
            <p>KEGG Compound: C05269</p>
            <p>BioPath Molecule: 3-Oxohexanoyl-CoA</p>
            <p>MetaNetX (MNX) Chemical: MNXM717</p>
            <p>Reactome: 77320</p>
            <p>LipidMaps: LMFA07050018;LMFA07050242</p>
          </html>
        </notes>
      </species>
      <species id="M_btcoa_c" name="Butanoyl-CoA" compartment="C_c" hasOnlySubstanceUnits="true" boundaryCondition="false" constant="false">
        <notes>
          <html xmlns="http://www.w3.org/1999/xhtml">
            <p>FORMULA: C25H38N7O17P3S</p>
            <p>BioCyc: META:BUTYRYL-COA</p>
            <p>Human Metabolome Database: HMDB01088</p>
            <p>SEED Compound: cpd00120</p>
            <p>UM-BBD: c0023</p>
            <p>KEGG Compound: C00136</p>
            <p>BioPath Molecule: Butanoyl-CoA</p>
            <p>MetaNetX (MNX) Chemical: MNXM233</p>
            <p>Reactome: 77318</p>
            <p>LipidMaps: LMFA07050292</p>
          </html>
        </notes>
      </species>
      <species id="M_3oocoa_c" name="3-Oxooctanoyl-CoA" compartment="C_c" hasOnlySubstanceUnits="true" boundaryCondition="false" constant="false">
        <notes>
          <html xmlns="http://www.w3.org/1999/xhtml">
            <p>FORMULA: C29H44N7O18P3S</p>
            <p>BioCyc: META:CPD0-2106</p>
            <p>Human Metabolome Database: HMDB03941</p>
            <p>SEED Compound: cpd03121</p>
            <p>KEGG Compound: C05267</p>
            <p>BioPath Molecule: 3-Oxooctanoyl-CoA</p>
            <p>MetaNetX (MNX) Chemical: MNXM706</p>
            <p>Reactome: 77328</p>
            <p>LipidMaps: LMFA07050249</p>
          </html>
        </notes>
      </species>
      <species id="M_hxcoa_c" name="Hexanoyl-CoA (n-C6:0CoA)" compartment="C_c" hasOnlySubstanceUnits="true" boundaryCondition="false" constant="false">
        <notes>
          <html xmlns="http://www.w3.org/1999/xhtml">
            <p>FORMULA: C27H42N7O17P3S</p>
            <p>BioCyc: META:HEXANOYL-COA</p>
            <p>Human Metabolome Database: HMDB02845</p>
            <p>SEED Compound: cpd03124</p>
            <p>KEGG Compound: C05270</p>
            <p>BioPath Molecule: Hexanoyl-CoA</p>
            <p>MetaNetX (MNX) Chemical: MNXM553</p>
            <p>Reactome: 77326</p>
            <p>LipidMaps: LMFA07050001;LMFA07050328</p>
          </html>
        </notes>
      </species>
      <species id="M_3odcoa_c" name="3-Oxodecanoyl-CoA" compartment="C_c" hasOnlySubstanceUnits="true" boundaryCondition="false" constant="false">
        <notes>
          <html xmlns="http://www.w3.org/1999/xhtml">
            <p>FORMULA: C31H48N7O18P3S</p>
            <p>BioCyc: META:CPD0-2123</p>
            <p>Human Metabolome Database: HMDB03939;HMDB06349</p>
            <p>SEED Compound: cpd03119</p>
            <p>KEGG Compound: C05265</p>
            <p>BioPath Molecule: 3-Oxodecanoyl-CoA</p>
            <p>MetaNetX (MNX) Chemical: MNXM677</p>
            <p>Reactome: 77339</p>
            <p>LipidMaps: LMFA07050074;LMFA07050239</p>
          </html>
        </notes>
      </species>
      <species id="M_occoa_c" name="Octanoyl-CoA (n-C8:0CoA)" compartment="C_c" hasOnlySubstanceUnits="true" boundaryCondition="false" constant="false">
        <notes>
          <html xmlns="http://www.w3.org/1999/xhtml">
            <p>FORMULA: C29H46N7O17P3S</p>
            <p>BioCyc: META:CPD-196</p>
            <p>Human Metabolome Database: HMDB01070;HMDB06257</p>
            <p>SEED Compound: cpd01335</p>
            <p>UM-BBD: c0048</p>
            <p>KEGG Compound: C01944</p>
            <p>BioPath Molecule: Octanoyl-CoA</p>
            <p>MetaNetX (MNX) Chemical: MNXM342</p>
            <p>Reactome: 390303;77337</p>
            <p>LipidMaps: LMFA07050355</p>
          </html>
        </notes>
      </species>
      <species id="M_3oddcoa_c" name="3-Oxododecanoyl-CoA" compartment="C_c" hasOnlySubstanceUnits="true" boundaryCondition="false" constant="false">
        <notes>
          <html xmlns="http://www.w3.org/1999/xhtml">
            <p>FORMULA: C33H52N7O18P3S</p>
            <p>BioCyc: META:CPD0-2105</p>
            <p>Human Metabolome Database: HMDB03937;HMDB06350</p>
            <p>SEED Compound: cpd03117</p>
            <p>KEGG Compound: C05263</p>
            <p>BioPath Molecule: 3-Oxododecanoyl-CoA</p>
            <p>MetaNetX (MNX) Chemical: MNXM705</p>
            <p>Reactome: 77253</p>
            <p>LipidMaps: LMFA07050013;LMFA07050078;LMFA07050247</p>
          </html>
        </notes>
      </species>
      <species id="M_dcacoa_c" name="Decanoyl-CoA (n-C10:0CoA)" compartment="C_c" hasOnlySubstanceUnits="true" boundaryCondition="false" constant="false">
        <notes>
          <html xmlns="http://www.w3.org/1999/xhtml">
            <p>FORMULA: C31H50N7O17P3S</p>
            <p>BioCyc: META:CPD-10267</p>
            <p>Human Metabolome Database: HMDB06404</p>
            <p>SEED Compound: cpd03128</p>
            <p>KEGG Compound: C05274</p>
            <p>BioPath Molecule: Decanoyl-CoA</p>
            <p>MetaNetX (MNX) Chemical: MNXM486</p>
            <p>Reactome: 77308</p>
            <p>LipidMaps: LMFA07050022;LMFA07050313</p>
          </html>
        </notes>
      </species>
      <species id="M_dccoa_c" name="Decanoyl CoA C31H50N7O17P3S" compartment="C_c" hasOnlySubstanceUnits="true" boundaryCondition="false" constant="false">
        <notes>
          <html xmlns="http://www.w3.org/1999/xhtml">
            <p>FORMULA: C31H50N7O17P3S</p>
          </html>
        </notes>
      </species>
      <species id="M_3otdcoa_c" name="3-Oxotetradecanoyl-CoA" compartment="C_c" hasOnlySubstanceUnits="true" boundaryCondition="false" constant="false">
        <notes>
          <html xmlns="http://www.w3.org/1999/xhtml">
            <p>FORMULA: C35H56N7O18P3S</p>
            <p>BioCyc: META:CPD-10284</p>
            <p>Human Metabolome Database: HMDB03935;HMDB06527</p>
            <p>SEED Compound: cpd12689</p>
            <p>KEGG Compound: C05261</p>
            <p>BioPath Molecule: 3-Oxotetradecanoyl-CoA</p>
            <p>MetaNetX (MNX) Chemical: MNXM707</p>
            <p>Reactome: 77269</p>
            <p>LipidMaps: LMFA07050082;LMFA07050256</p>
          </html>
        </notes>
      </species>
      <species id="M_ddcacoa_c" name="Dodecanoyl-CoA (n-C12:0CoA)" compartment="C_c" hasOnlySubstanceUnits="true" boundaryCondition="false" constant="false">
        <notes>
          <html xmlns="http://www.w3.org/1999/xhtml">
            <p>FORMULA: C33H54N7O17P3S</p>
            <p>BioCyc: META:LAUROYLCOA-CPD</p>
            <p>Human Metabolome Database: HMDB03571</p>
            <p>SEED Compound: cpd01260</p>
            <p>UM-BBD: c0567</p>
            <p>KEGG Compound: C01832</p>
            <p>BioPath Molecule: Lauroyl-CoA</p>
            <p>MetaNetX (MNX) Chemical: MNXM363</p>
            <p>Reactome: 77261</p>
            <p>LipidMaps: LMFA07050005;LMFA07050340</p>
          </html>
        </notes>
      </species>
      <species id="M_ddcoa_c" name="Dodecanoyl CoA  n C120CoA  C33H54N7O17P3S" compartment="C_c" hasOnlySubstanceUnits="true" boundaryCondition="false" constant="false">
        <notes>
          <html xmlns="http://www.w3.org/1999/xhtml">
            <p>FORMULA: C33H54N7O17P3S</p>
          </html>
        </notes>
      </species>
      <species id="M_3ohdcoa_c" name="3-Oxohexadecanoyl-CoA" compartment="C_c" hasOnlySubstanceUnits="true" boundaryCondition="false" constant="false">
        <notes>
          <html xmlns="http://www.w3.org/1999/xhtml">
            <p>FORMULA: C37H60N7O18P3S</p>
            <p>BioCyc: META:3-OXOPALMITOYL-COA</p>
            <p>Human Metabolome Database: HMDB06402</p>
            <p>SEED Compound: cpd03114</p>
            <p>KEGG Compound: C05259</p>
            <p>BioPath Molecule: 3-Oxopalmitoyl-CoA</p>
            <p>MetaNetX (MNX) Chemical: MNXM738</p>
            <p>Reactome: 77302</p>
            <p>LipidMaps: LMFA07050016;LMFA07050080;LMFA07050250</p>
          </html>
        </notes>
      </species>
      <species id="M_tdcoa_c" name="Tetradecanoyl-CoA (n-C14:0CoA)" compartment="C_c" hasOnlySubstanceUnits="true" boundaryCondition="false" constant="false">
        <notes>
          <html xmlns="http://www.w3.org/1999/xhtml">
            <p>FORMULA: C35H58N7O17P3S</p>
            <p>BioCyc: META:TETRADECANOYL-COA</p>
            <p>Human Metabolome Database: HMDB01521;HMDB06517</p>
            <p>SEED Compound: cpd01695</p>
            <p>KEGG Compound: C02593</p>
            <p>BioPath Molecule: Myristyl-CoA</p>
            <p>MetaNetX (MNX) Chemical: MNXM224</p>
            <p>Reactome: 77272</p>
            <p>LipidMaps: LMFA07050008;LMFA07050352;LMFA07050373</p>
          </html>
        </notes>
      </species>
      <species id="M_actn__R_c" name=" R  Acetoin C4H8O2" compartment="C_c" hasOnlySubstanceUnits="true" boundaryCondition="false" constant="false">
        <notes>
          <html xmlns="http://www.w3.org/1999/xhtml">
            <p>FORMULA: C4H8O2</p>
            <p>BioCyc: META:CPD-10353</p>
            <p>UniPathway Compound: UPC00810</p>
            <p>KEGG Compound: C00810</p>
            <p>BioPath Molecule: (R)-Acetoin</p>
            <p>MetaNetX (MNX) Chemical: MNXM664</p>
            <p>LipidMaps: LMFA12000064</p>
          </html>
        </notes>
      </species>
      <species id="M_acald_e" name="Acetaldehyde" compartment="C_e" hasOnlySubstanceUnits="true" boundaryCondition="false" constant="false">
        <notes>
          <html xmlns="http://www.w3.org/1999/xhtml">
            <p>FORMULA: C2H4O</p>
            <p>BioCyc: META:ACETALD</p>
            <p>SEED Compound: cpd00071</p>
            <p>UniPathway Compound: UPC00084</p>
            <p>UM-BBD: c0160</p>
            <p>KEGG Compound: C00084</p>
            <p>BioPath Molecule: Acetaldehyde</p>
            <p>MetaNetX (MNX) Chemical: MNXM75</p>
            <p>Reactome: 113532;113681;113745;29510</p>
            <p>Human Metabolome Database: HMDB00990</p>
          </html>
        </notes>
      </species>
      <species id="M_anth_c" name="Anthranilate" compartment="C_c" hasOnlySubstanceUnits="true" boundaryCondition="false" constant="false">
        <notes>
          <html xmlns="http://www.w3.org/1999/xhtml">
            <p>FORMULA: C7H6NO2</p>
            <p>BioCyc: META:ANTHRANILATE</p>
            <p>SEED Compound: cpd00093</p>
            <p>UniPathway Compound: UPC00108</p>
            <p>UM-BBD: c0345</p>
            <p>KEGG Compound: C00108</p>
            <p>BioPath Molecule: Anthranilate</p>
            <p>MetaNetX (MNX) Chemical: MNXM188</p>
            <p>Human Metabolome Database: HMDB01123</p>
          </html>
        </notes>
      </species>
      <species id="M_ppa_c" name="Propionate (n-C3:0)" compartment="C_c" hasOnlySubstanceUnits="true" boundaryCondition="false" constant="false">
        <notes>
          <html xmlns="http://www.w3.org/1999/xhtml">
            <p>FORMULA: C3H5O2</p>
            <p>BioCyc: META:2-ARYLPROPIONATE;META:PROPIONATE</p>
            <p>Human Metabolome Database: HMDB00237</p>
            <p>SEED Compound: cpd00141</p>
            <p>UniPathway Compound: UPC00163</p>
            <p>UM-BBD: c0277</p>
            <p>KEGG Compound: C00163;D02310</p>
            <p>BioPath Molecule: Propanoate</p>
            <p>MetaNetX (MNX) Chemical: MNXM356</p>
            <p>LipidMaps: LMFA01010003</p>
          </html>
        </notes>
      </species>
      <species id="M_ppcoa_c" name="Propanoyl-CoA" compartment="C_c" hasOnlySubstanceUnits="true" boundaryCondition="false" constant="false">
        <notes>
          <html xmlns="http://www.w3.org/1999/xhtml">
            <p>FORMULA: C24H36N7O17P3S</p>
            <p>BioCyc: META:PROPIONYL-COA</p>
            <p>Human Metabolome Database: HMDB01275</p>
            <p>SEED Compound: cpd00086</p>
            <p>UniPathway Compound: UPC00100</p>
            <p>UM-BBD: c0363</p>
            <p>KEGG Compound: C00100</p>
            <p>BioPath Molecule: Propanoyl-CoA</p>
            <p>MetaNetX (MNX) Chemical: MNXM86</p>
            <p>Reactome: 192314;70843</p>
            <p>LipidMaps: LMFA07050364</p>
          </html>
        </notes>
      </species>
      <species id="M_2kmb_c" name="2-keto-4-methylthiobutyrate" compartment="C_c" hasOnlySubstanceUnits="true" boundaryCondition="false" constant="false">
        <notes>
          <html xmlns="http://www.w3.org/1999/xhtml">
            <p>FORMULA: C5H7O3S</p>
            <p>MetaNetX (MNX) Chemical: MNXM146252</p>
          </html>
        </notes>
      </species>
      <species id="M_tag6p__D_c" name="D-Tagatose 6-phosphate" compartment="C_c" hasOnlySubstanceUnits="true" boundaryCondition="false" constant="false">
        <notes>
          <html xmlns="http://www.w3.org/1999/xhtml">
            <p>FORMULA: C6H11O9P</p>
            <p>BioCyc: META:TAGATOSE-6-PHOSPHATE</p>
            <p>MetaNetX (MNX) Chemical: MNXM795</p>
            <p>UniPathway Compound: UPC01097</p>
            <p>KEGG Compound: C01097</p>
            <p>SEED Compound: cpd00805</p>
            <p>Human Metabolome Database: HMDB06873</p>
          </html>
        </notes>
      </species>
      <species id="M_idp_c" name="IDP" compartment="C_c" hasOnlySubstanceUnits="true" boundaryCondition="false" constant="false">
        <notes>
          <html xmlns="http://www.w3.org/1999/xhtml">
            <p>FORMULA: C10H11N4O11P2</p>
            <p>BioCyc: META:IDP</p>
            <p>SEED Compound: cpd00090</p>
            <p>KEGG Compound: C00104</p>
            <p>MetaNetX (MNX) Chemical: MNXM495</p>
            <p>Reactome: 2509811</p>
            <p>Human Metabolome Database: HMDB03335</p>
          </html>
        </notes>
      </species>
      <species id="M_itp_c" name="ITP" compartment="C_c" hasOnlySubstanceUnits="true" boundaryCondition="false" constant="false">
        <notes>
          <html xmlns="http://www.w3.org/1999/xhtml">
            <p>FORMULA: C10H11N4O14P3</p>
            <p>BioCyc: META:ITP</p>
            <p>SEED Compound: cpd00068</p>
            <p>KEGG Compound: C00081</p>
            <p>MetaNetX (MNX) Chemical: MNXM423</p>
            <p>Reactome: 2509836</p>
            <p>Human Metabolome Database: HMDB00189</p>
          </html>
        </notes>
      </species>
      <species id="M_pep_c" name="Phosphoenolpyruvate" compartment="C_c" hasOnlySubstanceUnits="true" boundaryCondition="false" constant="false">
        <notes>
          <html xmlns="http://www.w3.org/1999/xhtml">
            <p>FORMULA: C3H2O6P</p>
            <p>BioCyc: META:PHOSPHO-ENOL-PYRUVATE</p>
            <p>SEED Compound: cpd00061</p>
            <p>UniPathway Compound: UPC00074</p>
            <p>KEGG Compound: C00074</p>
            <p>BioPath Molecule: Phosphoenolpyruvate</p>
            <p>MetaNetX (MNX) Chemical: MNXM73</p>
            <p>Reactome: 29492;372364</p>
            <p>Human Metabolome Database: HMDB00263</p>
          </html>
        </notes>
      </species>
      <species id="M_acgam_p" name="N-Acetyl-D-glucosamine" compartment="C_p" hasOnlySubstanceUnits="true" boundaryCondition="false" constant="false">
        <notes>
          <html xmlns="http://www.w3.org/1999/xhtml">
            <p>FORMULA: C8H15NO6</p>
            <p>BioCyc: META:N-acetyl-D-glucosamine</p>
            <p>MetaNetX (MNX) Chemical: MNXM143</p>
            <p>UniPathway Compound: UPC00140</p>
            <p>KEGG Compound: C00140</p>
            <p>BioPath Molecule: N-Acetyl-D-glucosamine</p>
            <p>SEED Compound: cpd00122</p>
            <p>Human Metabolome Database: HMDB00215;HMDB00533;HMDB14288</p>
          </html>
        </notes>
      </species>
      <species id="M_acgam_c" name="N-Acetyl-D-glucosamine" compartment="C_c" hasOnlySubstanceUnits="true" boundaryCondition="false" constant="false">
        <notes>
          <html xmlns="http://www.w3.org/1999/xhtml">
            <p>FORMULA: C8H15NO6</p>
            <p>BioCyc: META:N-acetyl-D-glucosamine</p>
            <p>MetaNetX (MNX) Chemical: MNXM143</p>
            <p>UniPathway Compound: UPC00140</p>
            <p>KEGG Compound: C00140</p>
            <p>BioPath Molecule: N-Acetyl-D-glucosamine</p>
            <p>SEED Compound: cpd00122</p>
            <p>Human Metabolome Database: HMDB00215;HMDB00533;HMDB14288</p>
          </html>
        </notes>
      </species>
      <species id="M_acmana_c" name="N-Acetyl-D-mannosamine" compartment="C_c" hasOnlySubstanceUnits="true" boundaryCondition="false" constant="false">
        <notes>
          <html xmlns="http://www.w3.org/1999/xhtml">
            <p>FORMULA: C8H15NO6</p>
            <p>BioCyc: META:N-acetyl-D-hexosamines;META:N-acetyl-D-mannosamine</p>
            <p>SEED Compound: cpd00492;cpd01755;cpd02006</p>
            <p>UniPathway Compound: UPC00645</p>
            <p>KEGG Compound: C00645;C02711;C03136</p>
            <p>BioPath Molecule: N-Acetyl-D-mannosamine</p>
            <p>MetaNetX (MNX) Chemical: MNXM2403</p>
            <p>Reactome: 1678743;4085214</p>
          </html>
        </notes>
      </species>
      <species id="M_acgam6p_c" name="N-Acetyl-D-glucosamine 6-phosphate" compartment="C_c" hasOnlySubstanceUnits="true" boundaryCondition="false" constant="false">
        <notes>
          <html xmlns="http://www.w3.org/1999/xhtml">
            <p>FORMULA: C8H14NO9P</p>
            <p>BioCyc: META:CPD-16168;META:N-ACETYL-D-GLUCOSAMINE-6-P</p>
            <p>SEED Compound: cpd00293</p>
            <p>UniPathway Compound: UPC00357</p>
            <p>KEGG Compound: C00357</p>
            <p>BioPath Molecule: N-Acetyl-D-mannosamine_6-phosphate</p>
            <p>MetaNetX (MNX) Chemical: MNXM63556</p>
            <p>Reactome: 449703</p>
            <p>Human Metabolome Database: HMDB01062;HMDB02817</p>
          </html>
        </notes>
      </species>
      <species id="M_gam6p_c" name="D-Glucosamine 6-phosphate" compartment="C_c" hasOnlySubstanceUnits="true" boundaryCondition="false" constant="false">
        <notes>
          <html xmlns="http://www.w3.org/1999/xhtml">
            <p>FORMULA: C6H13NO8P</p>
            <p>BioCyc: META:CPD-13469;META:D-GLUCOSAMINE-6-P</p>
            <p>SEED Compound: cpd00288</p>
            <p>UniPathway Compound: UPC00352</p>
            <p>KEGG Compound: C00352</p>
            <p>BioPath Molecule: D-Glucosamine_6-phosphate</p>
            <p>MetaNetX (MNX) Chemical: MNXM370</p>
            <p>Reactome: 449701</p>
            <p>Human Metabolome Database: HMDB01254</p>
          </html>
        </notes>
      </species>
      <species id="M_acgam1p_c" name="N-Acetyl-D-glucosamine 1-phosphate" compartment="C_c" hasOnlySubstanceUnits="true" boundaryCondition="false" constant="false">
        <notes>
          <html xmlns="http://www.w3.org/1999/xhtml">
            <p>FORMULA: C8H14NO9P</p>
            <p>BioCyc: META:N-ACETYL-D-GLUCOSAMINE-1-P</p>
            <p>SEED Compound: cpd02611</p>
            <p>UniPathway Compound: UPC04256;UPC04501</p>
            <p>KEGG Compound: C04256;C04501</p>
            <p>BioPath Molecule: N-Acetyl-D-glucosamine_1-phosphate</p>
            <p>MetaNetX (MNX) Chemical: MNXM340</p>
            <p>Reactome: 532204</p>
            <p>Human Metabolome Database: HMDB01367</p>
          </html>
        </notes>
      </species>
      <species id="M_uacgam_c" name="UDP-N-acetyl-D-glucosamine" compartment="C_c" hasOnlySubstanceUnits="true" boundaryCondition="false" constant="false">
        <notes>
          <html xmlns="http://www.w3.org/1999/xhtml">
            <p>FORMULA: C17H25N3O17P2</p>
            <p>BioCyc: META:UDP-N-ACETYL-D-GLUCOSAMINE</p>
            <p>Human Metabolome Database: HMDB00290</p>
            <p>SEED Compound: cpd00037</p>
            <p>UniPathway Compound: UPC00043</p>
            <p>KEGG Compound: C00043;G10610</p>
            <p>BioPath Molecule: UDP-N-Acetyl-D-glucosamine</p>
            <p>MetaNetX (MNX) Chemical: MNXM47</p>
            <p>Reactome: 162756;3499326;914003</p>
            <p>LipidMaps: LMSL01010002</p>
          </html>
        </notes>
      </species>
      <species id="M_udcpp_c" name="Undecaprenyl phosphate" compartment="C_c" hasOnlySubstanceUnits="true" boundaryCondition="false" constant="false">
        <notes>
          <html xmlns="http://www.w3.org/1999/xhtml">
            <p>FORMULA: C55H89O4P</p>
            <p>BioCyc: META:UNDECAPRENYL-P</p>
            <p>MetaNetX (MNX) Chemical: MNXM251</p>
            <p>UniPathway Compound: UPC00348</p>
            <p>KEGG Compound: C00348</p>
            <p>SEED Compound: cpd00286</p>
            <p>LipidMaps: LMPR03020006</p>
          </html>
        </notes>
      </species>
      <species id="M_ump_c" name="UMP" compartment="C_c" hasOnlySubstanceUnits="true" boundaryCondition="false" constant="false">
        <notes>
          <html xmlns="http://www.w3.org/1999/xhtml">
            <p>FORMULA: C9H11N2O9P</p>
            <p>BioCyc: META:CPD0-2080;META:UMP</p>
            <p>SEED Compound: cpd00091</p>
            <p>UniPathway Compound: UPC00105</p>
            <p>KEGG Compound: C00105</p>
            <p>BioPath Molecule: Uridine-5-prime-phosphate</p>
            <p>MetaNetX (MNX) Chemical: MNXM80</p>
            <p>Reactome: 109402;735698</p>
            <p>Human Metabolome Database: HMDB00288</p>
          </html>
        </notes>
      </species>
      <species id="M_acgam_e" name="N-Acetyl-D-glucosamine" compartment="C_e" hasOnlySubstanceUnits="true" boundaryCondition="false" constant="false">
        <notes>
          <html xmlns="http://www.w3.org/1999/xhtml">
            <p>FORMULA: C8H15NO6</p>
            <p>BioCyc: META:N-acetyl-D-glucosamine</p>
            <p>MetaNetX (MNX) Chemical: MNXM143</p>
            <p>UniPathway Compound: UPC00140</p>
            <p>KEGG Compound: C00140</p>
            <p>BioPath Molecule: N-Acetyl-D-glucosamine</p>
            <p>SEED Compound: cpd00122</p>
            <p>Human Metabolome Database: HMDB00215;HMDB00533;HMDB14288</p>
          </html>
        </notes>
      </species>
      <species id="M_acg5p_c" name="N-Acetyl-L-glutamyl 5-phosphate" compartment="C_c" hasOnlySubstanceUnits="true" boundaryCondition="false" constant="false">
        <notes>
          <html xmlns="http://www.w3.org/1999/xhtml">
            <p>FORMULA: C7H9NO8P</p>
            <p>BioCyc: META:N-ACETYL-GLUTAMYL-P</p>
            <p>MetaNetX (MNX) Chemical: MNXM1384</p>
            <p>UniPathway Compound: UPC04133</p>
            <p>KEGG Compound: C04133</p>
            <p>BioPath Molecule: N-Acetyl-L-glutamate_5-phosphate</p>
            <p>SEED Compound: cpd02552</p>
            <p>Human Metabolome Database: HMDB06456</p>
          </html>
        </notes>
      </species>
      <species id="M_acglu_c" name="N-Acetyl-L-glutamate" compartment="C_c" hasOnlySubstanceUnits="true" boundaryCondition="false" constant="false">
        <notes>
          <html xmlns="http://www.w3.org/1999/xhtml">
            <p>FORMULA: C7H9NO5</p>
            <p>BioCyc: META:ACETYL-GLU</p>
            <p>SEED Compound: cpd00477</p>
            <p>UniPathway Compound: UPC00624</p>
            <p>KEGG Compound: C00624</p>
            <p>BioPath Molecule: N-Acetyl-L-glutamate</p>
            <p>MetaNetX (MNX) Chemical: MNXM730</p>
            <p>Reactome: 30471</p>
            <p>Human Metabolome Database: HMDB01138</p>
          </html>
        </notes>
      </species>
      <species id="M_2ahbut_c" name="(S)-2-Aceto-2-hydroxybutanoate" compartment="C_c" hasOnlySubstanceUnits="true" boundaryCondition="false" constant="false">
        <notes>
          <html xmlns="http://www.w3.org/1999/xhtml">
            <p>FORMULA: C6H9O4</p>
            <p>BioCyc: META:2-ACETO-2-HYDROXY-BUTYRATE</p>
            <p>Human Metabolome Database: HMDB06854;HMDB06900</p>
            <p>SEED Compound: cpd00498</p>
            <p>UniPathway Compound: UPC06006</p>
            <p>KEGG Compound: C00659;C06006</p>
            <p>BioPath Molecule: (S)-2-Aceto-2-hydroxybutanoate</p>
            <p>MetaNetX (MNX) Chemical: MNXM114220</p>
            <p>LipidMaps: LMFA01050383;LMFA01050501</p>
          </html>
        </notes>
      </species>
      <species id="M_ac_e" name="Acetate" compartment="C_e" hasOnlySubstanceUnits="true" boundaryCondition="false" constant="false">
        <notes>
          <html xmlns="http://www.w3.org/1999/xhtml">
            <p>FORMULA: C2H3O2</p>
            <p>BioCyc: META:ACET</p>
            <p>Human Metabolome Database: HMDB00042</p>
            <p>SEED Compound: cpd00029</p>
            <p>UniPathway Compound: UPC00033</p>
            <p>UM-BBD: c0050</p>
            <p>KEGG Compound: C00033;D00010</p>
            <p>BioPath Molecule: Acetate</p>
            <p>MetaNetX (MNX) Chemical: MNXM26</p>
            <p>Reactome: 113539;1524044;2022890;29416;390305</p>
            <p>LipidMaps: LMFA01010000;LMFA01010002</p>
          </html>
        </notes>
      </species>
      <species id="M_chol_e" name="Choline" compartment="C_e" hasOnlySubstanceUnits="true" boundaryCondition="false" constant="false">
        <notes>
          <html xmlns="http://www.w3.org/1999/xhtml">
            <p>FORMULA: C5H14NO</p>
            <p>BioCyc: META:CHOLINE</p>
            <p>SEED Compound: cpd00098</p>
            <p>UniPathway Compound: UPC00114</p>
            <p>KEGG Compound: C00114;D07690;D10498</p>
            <p>BioPath Molecule: Choline</p>
            <p>MetaNetX (MNX) Chemical: MNXM90</p>
            <p>Reactome: 2263486;264618;264638</p>
            <p>Human Metabolome Database: HMDB00097</p>
          </html>
        </notes>
      </species>
      <species id="M_etoh_c" name="Ethanol" compartment="C_c" hasOnlySubstanceUnits="true" boundaryCondition="false" constant="false">
        <notes>
          <html xmlns="http://www.w3.org/1999/xhtml">
            <p>FORMULA: C2H6O</p>
            <p>BioCyc: META:ETOH</p>
            <p>SEED Compound: cpd00363</p>
            <p>UniPathway Compound: UPC00469</p>
            <p>UM-BBD: c0038</p>
            <p>KEGG Compound: C00469;D00068;D02798;D04855;D06542</p>
            <p>BioPath Molecule: Ethanol</p>
            <p>MetaNetX (MNX) Chemical: MNXM303</p>
            <p>Reactome: 113748;30203</p>
            <p>Human Metabolome Database: HMDB00108</p>
          </html>
        </notes>
      </species>
      <species id="M_achms_c" name="O Acetyl L homoserine C6H11NO4" compartment="C_c" hasOnlySubstanceUnits="true" boundaryCondition="false" constant="false">
        <notes>
          <html xmlns="http://www.w3.org/1999/xhtml">
            <p>FORMULA: C6H11NO4</p>
            <p>BioCyc: META:CPD-667</p>
            <p>MetaNetX (MNX) Chemical: MNXM699</p>
            <p>UniPathway Compound: UPC01077</p>
            <p>KEGG Compound: C01077</p>
            <p>SEED Compound: cpd00790;cpd03399</p>
            <p>Human Metabolome Database: HMDB29423</p>
          </html>
        </notes>
      </species>
      <species id="M_cit_c" name="Citrate" compartment="C_c" hasOnlySubstanceUnits="true" boundaryCondition="false" constant="false">
        <notes>
          <html xmlns="http://www.w3.org/1999/xhtml">
            <p>FORMULA: C6H5O7</p>
            <p>BioCyc: META:CIT</p>
            <p>SEED Compound: cpd00137</p>
            <p>UniPathway Compound: UPC00158</p>
            <p>KEGG Compound: C00158;D00037</p>
            <p>BioPath Molecule: Citrate</p>
            <p>MetaNetX (MNX) Chemical: MNXM131</p>
            <p>Reactome: 29654;433138</p>
            <p>Human Metabolome Database: HMDB00094</p>
          </html>
        </notes>
      </species>
      <species id="M_oaa_c" name="Oxaloacetate" compartment="C_c" hasOnlySubstanceUnits="true" boundaryCondition="false" constant="false">
        <notes>
          <html xmlns="http://www.w3.org/1999/xhtml">
            <p>FORMULA: C4H2O5</p>
            <p>BioCyc: META:ENOL-OXALOACETATE;META:OXALACETIC_ACID</p>
            <p>Human Metabolome Database: HMDB00223</p>
            <p>SEED Compound: cpd00032;cpd02469</p>
            <p>UniPathway Compound: UPC00036</p>
            <p>UM-BBD: c1475</p>
            <p>KEGG Compound: C00036;C03981</p>
            <p>BioPath Molecule: Oxaloacetate</p>
            <p>MetaNetX (MNX) Chemical: MNXM46</p>
            <p>Reactome: 113587;76213</p>
            <p>LipidMaps: LMFA01170061;LMFA01170120</p>
          </html>
        </notes>
      </species>
      <species id="M_actp_c" name="Acetyl phosphate" compartment="C_c" hasOnlySubstanceUnits="true" boundaryCondition="false" constant="false">
        <notes>
          <html xmlns="http://www.w3.org/1999/xhtml">
            <p>FORMULA: C2H3O5P</p>
            <p>BioCyc: META:ACETYL-P</p>
            <p>SEED Compound: cpd00196</p>
            <p>UniPathway Compound: UPC00227</p>
            <p>KEGG Compound: C00227</p>
            <p>BioPath Molecule: Acetyl_phosphate</p>
            <p>MetaNetX (MNX) Chemical: MNXM280</p>
            <p>Human Metabolome Database: HMDB01494</p>
          </html>
        </notes>
      </species>
      <species id="M_alac__S_c" name="(S)-2-Acetolactate" compartment="C_c" hasOnlySubstanceUnits="true" boundaryCondition="false" constant="false">
        <notes>
          <html xmlns="http://www.w3.org/1999/xhtml">
            <p>FORMULA: C5H7O4</p>
            <p>BioCyc: META:2-ACETO-LACTATE</p>
            <p>Human Metabolome Database: HMDB06855</p>
            <p>SEED Compound: cpd00668</p>
            <p>UniPathway Compound: UPC06010</p>
            <p>KEGG Compound: C06010</p>
            <p>BioPath Molecule: (S)-2-Acetolactate</p>
            <p>MetaNetX (MNX) Chemical: MNXM114079</p>
            <p>LipidMaps: LMFA01050460</p>
          </html>
        </notes>
      </species>
      <species id="M_thmpp_c" name="Thiamine diphosphate" compartment="C_c" hasOnlySubstanceUnits="true" boundaryCondition="false" constant="false">
        <notes>
          <html xmlns="http://www.w3.org/1999/xhtml">
            <p>FORMULA: C12H16N4O7P2S</p>
            <p>BioCyc: META:THIAMINE-PYROPHOSPHATE</p>
            <p>SEED Compound: cpd00056</p>
            <p>UniPathway Compound: UPC00068</p>
            <p>KEGG Compound: C00068</p>
            <p>BioPath Molecule: Thiamine_diphosphate</p>
            <p>MetaNetX (MNX) Chemical: MNXM256</p>
            <p>Reactome: 29480</p>
            <p>Human Metabolome Database: HMDB01372</p>
          </html>
        </notes>
      </species>
      <species id="M_acmum6p_c" name="N-acetylmuramate 6-phosphate" compartment="C_c" hasOnlySubstanceUnits="true" boundaryCondition="false" constant="false">
        <notes>
          <html xmlns="http://www.w3.org/1999/xhtml">
            <p>FORMULA: C11H17NO11P</p>
            <p>KEGG Compound: C16698</p>
            <p>SEED Compound: cpd15391</p>
            <p>MetaNetX (MNX) Chemical: MNXM90332</p>
          </html>
        </notes>
      </species>
      <species id="M_lac__D_c" name="D-Lactate" compartment="C_c" hasOnlySubstanceUnits="true" boundaryCondition="false" constant="false">
        <notes>
          <html xmlns="http://www.w3.org/1999/xhtml">
            <p>FORMULA: C3H5O3</p>
            <p>BioCyc: META:D-LACTATE</p>
            <p>SEED Compound: cpd00221</p>
            <p>UniPathway Compound: UPC00256</p>
            <p>KEGG Compound: C00256</p>
            <p>BioPath Molecule: D-Lactate</p>
            <p>MetaNetX (MNX) Chemical: MNXM285</p>
            <p>Human Metabolome Database: HMDB00171;HMDB01311</p>
          </html>
        </notes>
      </species>
      <species id="M_acmanap_c" name="N-Acetyl-D-mannosamine 6-phosphate" compartment="C_c" hasOnlySubstanceUnits="true" boundaryCondition="false" constant="false">
        <notes>
          <html xmlns="http://www.w3.org/1999/xhtml">
            <p>FORMULA: C8H14NO9P</p>
            <p>BioCyc: META:N-ACETYL-D-MANNOSAMINE-6P</p>
            <p>SEED Compound: cpd02612</p>
            <p>UniPathway Compound: UPC04257</p>
            <p>KEGG Compound: C04257</p>
            <p>MetaNetX (MNX) Chemical: MNXM4708</p>
            <p>Reactome: 4085225</p>
            <p>Human Metabolome Database: HMDB01121</p>
          </html>
        </notes>
      </species>
      <species id="M_acmana_e" name="N-Acetyl-D-mannosamine" compartment="C_e" hasOnlySubstanceUnits="true" boundaryCondition="false" constant="false">
        <notes>
          <html xmlns="http://www.w3.org/1999/xhtml">
            <p>FORMULA: C8H15NO6</p>
            <p>BioCyc: META:N-acetyl-D-hexosamines;META:N-acetyl-D-mannosamine</p>
            <p>SEED Compound: cpd00492;cpd01755;cpd02006</p>
            <p>UniPathway Compound: UPC00645</p>
            <p>KEGG Compound: C00645;C02711;C03136</p>
            <p>BioPath Molecule: N-Acetyl-D-mannosamine</p>
            <p>MetaNetX (MNX) Chemical: MNXM2403</p>
            <p>Reactome: 1678743;4085214</p>
          </html>
        </notes>
      </species>
      <species id="M_man6p_c" name="D-Mannose 6-phosphate" compartment="C_c" hasOnlySubstanceUnits="true" boundaryCondition="false" constant="false">
        <notes>
          <html xmlns="http://www.w3.org/1999/xhtml">
            <p>FORMULA: C6H11O9P</p>
            <p>BioCyc: META:CPD-15979</p>
            <p>SEED Compound: cpd00235</p>
            <p>UniPathway Compound: UPC00275</p>
            <p>KEGG Compound: C00275</p>
            <p>BioPath Molecule: alpha-D-Mannose_6-phosphate</p>
            <p>MetaNetX (MNX) Chemical: MNXM427</p>
          </html>
        </notes>
      </species>
      <species id="M_acnam_c" name="N-Acetylneuraminate" compartment="C_c" hasOnlySubstanceUnits="true" boundaryCondition="false" constant="false">
        <notes>
          <html xmlns="http://www.w3.org/1999/xhtml">
            <p>FORMULA: C11H18NO9</p>
            <p>BioCyc: META:CPD0-1123;META:N-ACETYLNEURAMINATE</p>
            <p>MetaNetX (MNX) Chemical: MNXM227</p>
            <p>UniPathway Compound: UPC00270</p>
            <p>KEGG Compound: C00270;C19910</p>
            <p>BioPath Molecule: N-Acetylneuraminate</p>
            <p>SEED Compound: cpd00232</p>
            <p>Human Metabolome Database: HMDB00230;HMDB00800</p>
          </html>
        </notes>
      </species>
      <species id="M_acnam_e" name="N-Acetylneuraminate" compartment="C_e" hasOnlySubstanceUnits="true" boundaryCondition="false" constant="false">
        <notes>
          <html xmlns="http://www.w3.org/1999/xhtml">
            <p>FORMULA: C11H18NO9</p>
            <p>BioCyc: META:CPD0-1123;META:N-ACETYLNEURAMINATE</p>
            <p>MetaNetX (MNX) Chemical: MNXM227</p>
            <p>UniPathway Compound: UPC00270</p>
            <p>KEGG Compound: C00270;C19910</p>
            <p>BioPath Molecule: N-Acetylneuraminate</p>
            <p>SEED Compound: cpd00232</p>
            <p>Human Metabolome Database: HMDB00230;HMDB00800</p>
          </html>
        </notes>
      </species>
      <species id="M_ctp_c" name="CTP" compartment="C_c" hasOnlySubstanceUnits="true" boundaryCondition="false" constant="false">
        <notes>
          <html xmlns="http://www.w3.org/1999/xhtml">
            <p>FORMULA: C9H12N3O14P3</p>
            <p>BioCyc: META:CTP</p>
            <p>SEED Compound: cpd00052</p>
            <p>UniPathway Compound: UPC00063</p>
            <p>KEGG Compound: C00063</p>
            <p>BioPath Molecule: Cytidine-5-prime-triphosphate</p>
            <p>MetaNetX (MNX) Chemical: MNXM63</p>
            <p>Reactome: 110577;110614;29470</p>
            <p>Human Metabolome Database: HMDB00082</p>
          </html>
        </notes>
      </species>
      <species id="M_b2coa_c" name="Crotonoyl-CoA" compartment="C_c" hasOnlySubstanceUnits="true" boundaryCondition="false" constant="false">
        <notes>
          <html xmlns="http://www.w3.org/1999/xhtml">
            <p>FORMULA: C25H36N7O17P3S</p>
            <p>BioCyc: META:CROTONYL-COA</p>
            <p>Human Metabolome Database: HMDB02009;HMDB59627</p>
            <p>SEED Compound: cpd00650</p>
            <p>UniPathway Compound: UPC00877</p>
            <p>UM-BBD: c0032</p>
            <p>KEGG Compound: C00877</p>
            <p>BioPath Molecule: Crotonoyl-CoA</p>
            <p>MetaNetX (MNX) Chemical: MNXM214</p>
            <p>Reactome: 71045;77313</p>
            <p>LipidMaps: LMFA07050307</p>
          </html>
        </notes>
      </species>
      <species id="M_hx2coa_c" name="Trans-Hex-2-enoyl-CoA" compartment="C_c" hasOnlySubstanceUnits="true" boundaryCondition="false" constant="false">
        <notes>
          <html xmlns="http://www.w3.org/1999/xhtml">
            <p>FORMULA: C27H40N7O17P3S</p>
            <p>BioCyc: META:CPD0-2121</p>
            <p>Human Metabolome Database: HMDB03944;HMDB12970</p>
            <p>SEED Compound: cpd03125</p>
            <p>KEGG Compound: C05271</p>
            <p>BioPath Molecule: trans-Hex-2-enoyl-CoA</p>
            <p>MetaNetX (MNX) Chemical: MNXM753</p>
            <p>Reactome: 77324</p>
            <p>LipidMaps: LMFA07050019;LMFA07050393</p>
          </html>
        </notes>
      </species>
      <species id="M_2mbcoa_c" name="2-Methylbutanoyl-CoA" compartment="C_c" hasOnlySubstanceUnits="true" boundaryCondition="false" constant="false">
        <notes>
          <html xmlns="http://www.w3.org/1999/xhtml">
            <p>FORMULA: C26H40N7O17P3S</p>
            <p>BioCyc: META:2-METHYL-BUTYRYL-COA</p>
            <p>Human Metabolome Database: HMDB01041;HMDB02021;HMDB02191;HMDB02253;HMDB60317</p>
            <p>SEED Compound: cpd00760</p>
            <p>KEGG Compound: C01033;C15980</p>
            <p>BioPath Molecule: 2-Methylbutanoyl-CoA</p>
            <p>MetaNetX (MNX) Chemical: MNXM569</p>
            <p>Reactome: 70718</p>
            <p>LipidMaps: LMFA07050190</p>
          </html>
        </notes>
      </species>
      <species id="M_oc2coa_c" name="Trans-Oct-2-enoyl-CoA" compartment="C_c" hasOnlySubstanceUnits="true" boundaryCondition="false" constant="false">
        <notes>
          <html xmlns="http://www.w3.org/1999/xhtml">
            <p>FORMULA: C29H44N7O17P3S</p>
            <p>BioCyc: META:CPD0-2108</p>
            <p>Human Metabolome Database: HMDB02992;HMDB03949</p>
            <p>SEED Compound: cpd03130</p>
            <p>KEGG Compound: C05276</p>
            <p>BioPath Molecule: trans-Oct-2-enoyl-CoA</p>
            <p>MetaNetX (MNX) Chemical: MNXM784</p>
            <p>Reactome: 77332</p>
            <p>LipidMaps: LMFA07050024;LMFA07050394</p>
          </html>
        </notes>
      </species>
      <species id="M_dc2coa_c" name="Trans-Dec-2-enoyl-CoA" compartment="C_c" hasOnlySubstanceUnits="true" boundaryCondition="false" constant="false">
        <notes>
          <html xmlns="http://www.w3.org/1999/xhtml">
            <p>FORMULA: C31H48N7O17P3S</p>
            <p>BioCyc: META:T2-DECENOYL-COA</p>
            <p>Human Metabolome Database: HMDB01291;HMDB03948</p>
            <p>SEED Compound: cpd03129</p>
            <p>KEGG Compound: C05275</p>
            <p>BioPath Molecule: trans-Dec-2-enoyl-CoA</p>
            <p>MetaNetX (MNX) Chemical: MNXM580</p>
            <p>Reactome: 77343</p>
            <p>LipidMaps: LMFA07050023;LMFA07050175;LMFA07050390;LMFA07050391</p>
          </html>
        </notes>
      </species>
      <species id="M_dd2coa_c" name="Trans-Dodec-2-enoyl-CoA" compartment="C_c" hasOnlySubstanceUnits="true" boundaryCondition="false" constant="false">
        <notes>
          <html xmlns="http://www.w3.org/1999/xhtml">
            <p>FORMULA: C33H52N7O17P3S</p>
            <p>BioCyc: META:CPD-7222</p>
            <p>Human Metabolome Database: HMDB03712;HMDB11689</p>
            <p>SEED Compound: cpd02060</p>
            <p>KEGG Compound: C03221</p>
            <p>BioPath Molecule: trans-2-Dodecenoyl-CoA</p>
            <p>MetaNetX (MNX) Chemical: MNXM642</p>
            <p>Reactome: 77255</p>
            <p>LipidMaps: LMFA07050010;LMFA07050176;LMFA07050378</p>
          </html>
        </notes>
      </species>
      <species id="M_trans_dd2coa_c" name="Trans Dodec 2 enoyl CoA C33H52N7O17P3S" compartment="C_c" hasOnlySubstanceUnits="true" boundaryCondition="false" constant="false">
        <notes>
          <html xmlns="http://www.w3.org/1999/xhtml">
            <p>FORMULA: C33H52N7O17P3S</p>
          </html>
        </notes>
      </species>
      <species id="M_td2coa_c" name="Trans-Tetradec-2-enoyl-CoA" compartment="C_c" hasOnlySubstanceUnits="true" boundaryCondition="false" constant="false">
        <notes>
          <html xmlns="http://www.w3.org/1999/xhtml">
            <p>FORMULA: C35H56N7O17P3S</p>
            <p>BioCyc: META:CPD-15568</p>
            <p>Human Metabolome Database: HMDB03946;HMDB13082</p>
            <p>SEED Compound: cpd03127</p>
            <p>KEGG Compound: C05273</p>
            <p>BioPath Molecule: trans-Tetradec-2-enoyl-CoA</p>
            <p>MetaNetX (MNX) Chemical: MNXM654</p>
            <p>Reactome: 77273</p>
            <p>LipidMaps: LMFA07050021;LMFA07050396</p>
          </html>
        </notes>
      </species>
      <species id="M_hdd2coa_c" name="Trans-Hexadec-2-enoyl-CoA" compartment="C_c" hasOnlySubstanceUnits="true" boundaryCondition="false" constant="false">
        <notes>
          <html xmlns="http://www.w3.org/1999/xhtml">
            <p>FORMULA: C37H60N7O17P3S</p>
            <p>BioCyc: META:CPD0-2117</p>
            <p>Human Metabolome Database: HMDB03945;HMDB06533</p>
            <p>SEED Compound: cpd03126</p>
            <p>KEGG Compound: C05272</p>
            <p>BioPath Molecule: trans-Hexadec-2-enoyl-CoA</p>
            <p>MetaNetX (MNX) Chemical: MNXM581</p>
            <p>Reactome: 77284</p>
            <p>LipidMaps: LMFA07050020;LMFA07050144</p>
          </html>
        </notes>
      </species>
      <species id="M_od2coa_c" name="Trans-Octadec-2-enoyl-CoA" compartment="C_c" hasOnlySubstanceUnits="true" boundaryCondition="false" constant="false">
        <notes>
          <html xmlns="http://www.w3.org/1999/xhtml">
            <p>FORMULA: C39H64N7O17P3S</p>
            <p>BioCyc: META:CPD-10262</p>
            <p>Human Metabolome Database: HMDB06529</p>
            <p>SEED Compound: cpd14937</p>
            <p>KEGG Compound: C16218</p>
            <p>MetaNetX (MNX) Chemical: MNXM954</p>
            <p>Reactome: 548809</p>
            <p>LipidMaps: LMFA07050385</p>
          </html>
        </notes>
      </species>
      <species id="M_stcoa_c" name="Stearoyl-CoA (n-C18:0CoA)" compartment="C_c" hasOnlySubstanceUnits="true" boundaryCondition="false" constant="false">
        <notes>
          <html xmlns="http://www.w3.org/1999/xhtml">
            <p>FORMULA: C39H66N7O17P3S</p>
            <p>BioCyc: META:STEAROYL-COA</p>
            <p>Human Metabolome Database: HMDB01114</p>
            <p>SEED Compound: cpd00327</p>
            <p>KEGG Compound: C00412</p>
            <p>MetaNetX (MNX) Chemical: MNXM272</p>
            <p>Reactome: 428139</p>
            <p>LipidMaps: LMFA07050004;LMFA07050369</p>
          </html>
        </notes>
      </species>
      <species id="M_ibcoa_c" name="Isobutyryl-CoA" compartment="C_c" hasOnlySubstanceUnits="true" boundaryCondition="false" constant="false">
        <notes>
          <html xmlns="http://www.w3.org/1999/xhtml">
            <p>FORMULA: C25H38N7O17P3S</p>
            <p>BioCyc: META:ISOBUTYRYL-COA</p>
            <p>Human Metabolome Database: HMDB01243</p>
            <p>SEED Compound: cpd00481</p>
            <p>UM-BBD: c1582</p>
            <p>KEGG Compound: C00630</p>
            <p>BioPath Molecule: 2-Methylpropanoyl-CoA</p>
            <p>MetaNetX (MNX) Chemical: MNXM470</p>
            <p>Reactome: 70851</p>
            <p>LipidMaps: LMFA07050331</p>
          </html>
        </notes>
      </species>
      <species id="M_2mp2coa_c" name="2-Methylprop-2-enoyl-CoA" compartment="C_c" hasOnlySubstanceUnits="true" boundaryCondition="false" constant="false">
        <notes>
          <html xmlns="http://www.w3.org/1999/xhtml">
            <p>FORMULA: C25H36N7O17P3S</p>
            <p>BioCyc: META:METHACRYLYL-COA</p>
            <p>Human Metabolome Database: HMDB01011</p>
            <p>SEED Compound: cpd02187</p>
            <p>KEGG Compound: C03460</p>
            <p>BioPath Molecule: 2-Methylprop-2-enoyl-CoA</p>
            <p>MetaNetX (MNX) Chemical: MNXM947</p>
            <p>Reactome: 70858</p>
            <p>LipidMaps: LMFA07050350</p>
          </html>
        </notes>
      </species>
      <species id="M_acACP_c" name="Acetyl-ACP" compartment="C_c" hasOnlySubstanceUnits="true" boundaryCondition="false" constant="false">
        <notes>
          <html xmlns="http://www.w3.org/1999/xhtml">
            <p>FORMULA: C386H605O143N96P1S3;C13H23N2O8PRS</p>
            <p>BioCyc: META:ACETYL-ACP</p>
            <p>SEED Compound: cpd11494</p>
            <p>KEGG Compound: C03939</p>
            <p>BioPath Molecule: Acetyl-Enzyme</p>
            <p>MetaNetX (MNX) Chemical: MNXM1269</p>
          </html>
        </notes>
      </species>
      <species id="M_acorn_c" name="N2-Acetyl-L-ornithine" compartment="C_c" hasOnlySubstanceUnits="true" boundaryCondition="false" constant="false">
        <notes>
          <html xmlns="http://www.w3.org/1999/xhtml">
            <p>FORMULA: C7H14N2O3</p>
            <p>BioCyc: META:N-ALPHA-ACETYLORNITHINE</p>
            <p>MetaNetX (MNX) Chemical: MNXM817</p>
            <p>UniPathway Compound: UPC00437</p>
            <p>KEGG Compound: C00437</p>
            <p>BioPath Molecule: N-2-Acetyl-L-ornithine</p>
            <p>SEED Compound: cpd00342</p>
            <p>Human Metabolome Database: HMDB03357;HMDB06489</p>
          </html>
        </notes>
      </species>
      <species id="M_orn_c" name="Ornithine" compartment="C_c" hasOnlySubstanceUnits="true" boundaryCondition="false" constant="false">
        <notes>
          <html xmlns="http://www.w3.org/1999/xhtml">
            <p>FORMULA: C5H13N2O2</p>
            <p>BioCyc: META:L-ORNITHINE</p>
            <p>Human Metabolome Database: HMDB00214;HMDB00818;HMDB04984;HMDB32455</p>
            <p>SEED Compound: cpd00064</p>
            <p>UniPathway Compound: UPC00077</p>
            <p>KEGG Compound: C00077;C01602;D08302</p>
            <p>BioPath Molecule: L-Ornithine</p>
            <p>MetaNetX (MNX) Chemical: MNXM89689</p>
            <p>Reactome: 113585;113586;29498</p>
            <p>LipidMaps: LMFA01100057</p>
          </html>
        </notes>
      </species>
      <species id="M_acon_C_e" name="Cis-Aconitate" compartment="C_e" hasOnlySubstanceUnits="true" boundaryCondition="false" constant="false">
        <notes>
          <html xmlns="http://www.w3.org/1999/xhtml">
            <p>FORMULA: C6H3O6</p>
            <p>BioCyc: META:CIS-ACONITATE</p>
            <p>SEED Compound: cpd00331</p>
            <p>UniPathway Compound: UPC00417</p>
            <p>UM-BBD: c1169</p>
            <p>KEGG Compound: C00417</p>
            <p>BioPath Molecule: cis-Aconitate</p>
            <p>MetaNetX (MNX) Chemical: MNXM813</p>
            <p>Human Metabolome Database: HMDB00072;HMDB00461</p>
          </html>
        </notes>
      </species>
      <species id="M_acon_C_p" name="Cis-Aconitate" compartment="C_p" hasOnlySubstanceUnits="true" boundaryCondition="false" constant="false">
        <notes>
          <html xmlns="http://www.w3.org/1999/xhtml">
            <p>FORMULA: C6H3O6</p>
            <p>BioCyc: META:CIS-ACONITATE</p>
            <p>SEED Compound: cpd00331</p>
            <p>UniPathway Compound: UPC00417</p>
            <p>UM-BBD: c1169</p>
            <p>KEGG Compound: C00417</p>
            <p>BioPath Molecule: cis-Aconitate</p>
            <p>MetaNetX (MNX) Chemical: MNXM813</p>
            <p>Human Metabolome Database: HMDB00072;HMDB00461</p>
          </html>
        </notes>
      </species>
      <species id="M_acon_C_c" name="Cis-Aconitate" compartment="C_c" hasOnlySubstanceUnits="true" boundaryCondition="false" constant="false">
        <notes>
          <html xmlns="http://www.w3.org/1999/xhtml">
            <p>FORMULA: C6H3O6</p>
            <p>BioCyc: META:CIS-ACONITATE</p>
            <p>SEED Compound: cpd00331</p>
            <p>UniPathway Compound: UPC00417</p>
            <p>UM-BBD: c1169</p>
            <p>KEGG Compound: C00417</p>
            <p>BioPath Molecule: cis-Aconitate</p>
            <p>MetaNetX (MNX) Chemical: MNXM813</p>
            <p>Human Metabolome Database: HMDB00072;HMDB00461</p>
          </html>
        </notes>
      </species>
      <species id="M_icit_c" name="Isocitrate" compartment="C_c" hasOnlySubstanceUnits="true" boundaryCondition="false" constant="false">
        <notes>
          <html xmlns="http://www.w3.org/1999/xhtml">
            <p>FORMULA: C6H5O7</p>
            <p>SEED Compound: cpd00260</p>
            <p>UniPathway Compound: UPC00311</p>
            <p>KEGG Compound: C00311</p>
            <p>MetaNetX (MNX) Chemical: MNXM89661</p>
            <p>Reactome: 29938;389545;389548</p>
            <p>Human Metabolome Database: HMDB00193</p>
          </html>
        </notes>
      </species>
      <species id="M_acg5sa_c" name="N-Acetyl-L-glutamate 5-semialdehyde" compartment="C_c" hasOnlySubstanceUnits="true" boundaryCondition="false" constant="false">
        <notes>
          <html xmlns="http://www.w3.org/1999/xhtml">
            <p>FORMULA: C7H10NO4</p>
            <p>BioCyc: META:CPD-469</p>
            <p>MetaNetX (MNX) Chemical: MNXM1062</p>
            <p>UniPathway Compound: UPC01250</p>
            <p>KEGG Compound: C01250</p>
            <p>BioPath Molecule: N-Acetyl-L-glutamate_5-semialdehyde</p>
            <p>SEED Compound: cpd00918</p>
            <p>Human Metabolome Database: HMDB06488</p>
          </html>
        </notes>
      </species>
      <species id="M_pi_e" name="Phosphate" compartment="C_e" hasOnlySubstanceUnits="true" boundaryCondition="false" constant="false">
        <notes>
          <html xmlns="http://www.w3.org/1999/xhtml">
            <p>FORMULA: HPO4;HO4P</p>
            <p>BioCyc: META:CPD-16459;META:PHOSPHATE-GROUP;META:Pi</p>
            <p>SEED Compound: cpd00009</p>
            <p>UniPathway Compound: UPC00009</p>
            <p>UM-BBD: c0693</p>
            <p>KEGG Compound: C00009;D05467</p>
            <p>BioPath Molecule: Phosphate;Phosphate_(protonated)</p>
            <p>MetaNetX (MNX) Chemical: MNXM9</p>
            <p>Reactome: 109277;113548;113551</p>
            <p>Human Metabolome Database: HMDB00973;HMDB01429;HMDB02105;HMDB02142;HMDB05947</p>
          </html>
        </notes>
      </species>
      <species id="M_fmn_c" name="FMN" compartment="C_c" hasOnlySubstanceUnits="true" boundaryCondition="false" constant="false">
        <notes>
          <html xmlns="http://www.w3.org/1999/xhtml">
            <p>FORMULA: C17H18N4O9P;C17H19N4O9P</p>
            <p>BioCyc: META:FMN</p>
            <p>SEED Compound: cpd00050</p>
            <p>UniPathway Compound: UPC00061</p>
            <p>KEGG Compound: C00061</p>
            <p>MetaNetX (MNX) Chemical: MNXM119</p>
            <p>Reactome: 73524</p>
            <p>Human Metabolome Database: HMDB01520</p>
          </html>
        </notes>
      </species>
      <species id="M_ddcap_c" name="Dodecanoly-phosphate (n-C12:0)" compartment="C_c" hasOnlySubstanceUnits="true" boundaryCondition="false" constant="false">
        <notes>
          <html xmlns="http://www.w3.org/1999/xhtml">
            <p>FORMULA: C12H24O5P1</p>
            <p>MetaNetX (MNX) Chemical: MNXM147470</p>
          </html>
        </notes>
      </species>
      <species id="M_ttdcap_c" name="Tetradecanoyl-phosphate (n-C14:0)" compartment="C_c" hasOnlySubstanceUnits="true" boundaryCondition="false" constant="false">
        <notes>
          <html xmlns="http://www.w3.org/1999/xhtml">
            <p>FORMULA: C14H28O5P</p>
            <p>MetaNetX (MNX) Chemical: MNXM147613</p>
          </html>
        </notes>
      </species>
      <species id="M_ttdceap_c" name="Tetradecanoyl-phosphate (n-C14:1)" compartment="C_c" hasOnlySubstanceUnits="true" boundaryCondition="false" constant="false">
        <notes>
          <html xmlns="http://www.w3.org/1999/xhtml">
            <p>FORMULA: C14H26O5P</p>
            <p>MetaNetX (MNX) Chemical: MNXM147614</p>
          </html>
        </notes>
      </species>
      <species id="M_hdcap_c" name="Hexadecanoyl-phosphate (n-C16:0)" compartment="C_c" hasOnlySubstanceUnits="true" boundaryCondition="false" constant="false">
        <notes>
          <html xmlns="http://www.w3.org/1999/xhtml">
            <p>FORMULA: C16H32O5P</p>
            <p>MetaNetX (MNX) Chemical: MNXM147481</p>
          </html>
        </notes>
      </species>
      <species id="M_hdceap_c" name="Hexadecanoyl-phosphate (n-C16:1)" compartment="C_c" hasOnlySubstanceUnits="true" boundaryCondition="false" constant="false">
        <notes>
          <html xmlns="http://www.w3.org/1999/xhtml">
            <p>FORMULA: C16H30O5P</p>
            <p>MetaNetX (MNX) Chemical: MNXM147482</p>
          </html>
        </notes>
      </species>
      <species id="M_ocdcap_c" name="Octadecanoyl-phosphate (n-C18:0)" compartment="C_c" hasOnlySubstanceUnits="true" boundaryCondition="false" constant="false">
        <notes>
          <html xmlns="http://www.w3.org/1999/xhtml">
            <p>FORMULA: C18H36O5P</p>
            <p>MetaNetX (MNX) Chemical: MNXM147528</p>
          </html>
        </notes>
      </species>
      <species id="M_ocdceap_c" name="Octadecanoyl-phosphate (n-C18:1)" compartment="C_c" hasOnlySubstanceUnits="true" boundaryCondition="false" constant="false">
        <notes>
          <html xmlns="http://www.w3.org/1999/xhtml">
            <p>FORMULA: C18H34O5P</p>
            <p>MetaNetX (MNX) Chemical: MNXM147529</p>
          </html>
        </notes>
      </species>
      <species id="M_pan4p_c" name="Pantetheine 4&apos;-phosphate" compartment="C_c" hasOnlySubstanceUnits="true" boundaryCondition="false" constant="false">
        <notes>
          <html xmlns="http://www.w3.org/1999/xhtml">
            <p>FORMULA: C11H20N2O7PS;C11H21N2O7PS</p>
            <p>BioCyc: META:PANTETHEINE-P;META:PHOSPHOPANTOTHEINE-GROUP</p>
            <p>SEED Compound: cpd00834</p>
            <p>UniPathway Compound: UPC01134</p>
            <p>KEGG Compound: C01134</p>
            <p>BioPath Molecule: (R)-Pantetheine-4-prime-phosphate</p>
            <p>MetaNetX (MNX) Chemical: MNXM373</p>
            <p>Reactome: 196767</p>
            <p>Human Metabolome Database: HMDB01416</p>
          </html>
        </notes>
      </species>
      <species id="M_acser_c" name="O-Acetyl-L-serine" compartment="C_c" hasOnlySubstanceUnits="true" boundaryCondition="false" constant="false">
        <notes>
          <html xmlns="http://www.w3.org/1999/xhtml">
            <p>FORMULA: C5H9NO4</p>
            <p>BioCyc: META:ACETYLSERINE</p>
            <p>SEED Compound: cpd00722</p>
            <p>UniPathway Compound: UPC00979</p>
            <p>KEGG Compound: C00979</p>
            <p>BioPath Molecule: O-Acetyl-L-serine</p>
            <p>MetaNetX (MNX) Chemical: MNXM418</p>
            <p>Reactome: 936709</p>
            <p>Human Metabolome Database: HMDB03011</p>
          </html>
        </notes>
      </species>
      <species id="M_tsul_c" name="Thiosulfate" compartment="C_c" hasOnlySubstanceUnits="true" boundaryCondition="false" constant="false">
        <notes>
          <html xmlns="http://www.w3.org/1999/xhtml">
            <p>FORMULA: HS2O3;O3S2</p>
            <p>BioCyc: META:S2O3</p>
            <p>SEED Compound: cpd00268</p>
            <p>UM-BBD: c0570</p>
            <p>KEGG Compound: C00320;C05529</p>
            <p>BioPath Molecule: Thiosulfate</p>
            <p>MetaNetX (MNX) Chemical: MNXM323</p>
            <p>Reactome: 1614595</p>
            <p>Human Metabolome Database: HMDB00257;HMDB60293</p>
          </html>
        </notes>
      </species>
      <species id="M_scys__L_c" name="S-Sulfo-L-cysteine" compartment="C_c" hasOnlySubstanceUnits="true" boundaryCondition="false" constant="false">
        <notes>
          <html xmlns="http://www.w3.org/1999/xhtml">
            <p>FORMULA: C3H6NO5S2</p>
            <p>BioCyc: META:SULFO-CYSTEINE</p>
            <p>Human Metabolome Database: HMDB00731</p>
            <p>MetaNetX (MNX) Chemical: MNXM2428</p>
            <p>KEGG Compound: C05824</p>
            <p>SEED Compound: cpd03456</p>
          </html>
        </notes>
      </species>
      <species id="M_ac_p" name="Acetate" compartment="C_p" hasOnlySubstanceUnits="true" boundaryCondition="false" constant="false">
        <notes>
          <html xmlns="http://www.w3.org/1999/xhtml">
            <p>FORMULA: C2H3O2</p>
            <p>BioCyc: META:ACET</p>
            <p>Human Metabolome Database: HMDB00042</p>
            <p>SEED Compound: cpd00029</p>
            <p>UniPathway Compound: UPC00033</p>
            <p>UM-BBD: c0050</p>
            <p>KEGG Compound: C00033;D00010</p>
            <p>BioPath Molecule: Acetate</p>
            <p>MetaNetX (MNX) Chemical: MNXM26</p>
            <p>Reactome: 113539;1524044;2022890;29416;390305</p>
            <p>LipidMaps: LMFA01010000;LMFA01010002</p>
          </html>
        </notes>
      </species>
      <species id="M_diact_c" name="Diacetyl" compartment="C_c" hasOnlySubstanceUnits="true" boundaryCondition="false" constant="false">
        <notes>
          <html xmlns="http://www.w3.org/1999/xhtml">
            <p>FORMULA: C4H6O2</p>
            <p>BioCyc: META:DIACETYL</p>
            <p>Human Metabolome Database: HMDB03407</p>
            <p>SEED Compound: cpd00551</p>
            <p>KEGG Compound: C00741</p>
            <p>MetaNetX (MNX) Chemical: MNXM1467</p>
            <p>LipidMaps: LMFA12000012</p>
          </html>
        </notes>
      </species>
      <species id="M_acetol_c" name="Acetol" compartment="C_c" hasOnlySubstanceUnits="true" boundaryCondition="false" constant="false">
        <notes>
          <html xmlns="http://www.w3.org/1999/xhtml">
            <p>FORMULA: C3H6O2</p>
            <p>BioCyc: META:ACETOL</p>
            <p>Human Metabolome Database: HMDB06961</p>
            <p>MetaNetX (MNX) Chemical: MNXM1744</p>
            <p>KEGG Compound: C05235</p>
            <p>SEED Compound: cpd03105</p>
          </html>
        </notes>
      </species>
      <species id="M_actn__R_e" name=" R  Acetoin C4H8O2" compartment="C_e" hasOnlySubstanceUnits="true" boundaryCondition="false" constant="false">
        <notes>
          <html xmlns="http://www.w3.org/1999/xhtml">
            <p>FORMULA: C4H8O2</p>
            <p>BioCyc: META:CPD-10353</p>
            <p>UniPathway Compound: UPC00810</p>
            <p>KEGG Compound: C00810</p>
            <p>BioPath Molecule: (R)-Acetoin</p>
            <p>MetaNetX (MNX) Chemical: MNXM664</p>
            <p>LipidMaps: LMFA12000064</p>
          </html>
        </notes>
      </species>
      <species id="M_13dpg_c" name="3-Phospho-D-glyceroyl phosphate" compartment="C_c" hasOnlySubstanceUnits="true" boundaryCondition="false" constant="false">
        <notes>
          <html xmlns="http://www.w3.org/1999/xhtml">
            <p>FORMULA: C3H4O10P2</p>
            <p>BioCyc: META:DPG</p>
            <p>SEED Compound: cpd00203</p>
            <p>UniPathway Compound: UPC00236</p>
            <p>KEGG Compound: C00236</p>
            <p>BioPath Molecule: 1,3-Diphospho-D-glycerate</p>
            <p>MetaNetX (MNX) Chemical: MNXM261</p>
            <p>Reactome: 29800</p>
            <p>Human Metabolome Database: HMDB01270</p>
          </html>
        </notes>
      </species>
      <species id="M_ins_c" name="Inosine" compartment="C_c" hasOnlySubstanceUnits="true" boundaryCondition="false" constant="false">
        <notes>
          <html xmlns="http://www.w3.org/1999/xhtml">
            <p>FORMULA: C10H12N4O5</p>
            <p>BioCyc: META:INOSINE</p>
            <p>SEED Compound: cpd00246</p>
            <p>UniPathway Compound: UPC00294</p>
            <p>KEGG Compound: C00294;D00054</p>
            <p>BioPath Molecule: Inosine</p>
            <p>MetaNetX (MNX) Chemical: MNXM334</p>
            <p>Reactome: 83927</p>
            <p>Human Metabolome Database: HMDB00195;HMDB03040</p>
          </html>
        </notes>
      </species>
      <species id="M_dcmp_c" name="DCMP" compartment="C_c" hasOnlySubstanceUnits="true" boundaryCondition="false" constant="false">
        <notes>
          <html xmlns="http://www.w3.org/1999/xhtml">
            <p>FORMULA: C9H12N3O7P</p>
            <p>BioCyc: META:DCMP</p>
            <p>SEED Compound: cpd00206</p>
            <p>KEGG Compound: C00239</p>
            <p>BioPath Molecule: 2-prime-Deoxycytidine-5-prime-phosphate</p>
            <p>MetaNetX (MNX) Chemical: MNXM266</p>
            <p>Reactome: 109378;500828</p>
            <p>Human Metabolome Database: HMDB01202</p>
          </html>
        </notes>
      </species>
      <species id="M_dcyt_c" name="Deoxycytidine" compartment="C_c" hasOnlySubstanceUnits="true" boundaryCondition="false" constant="false">
        <notes>
          <html xmlns="http://www.w3.org/1999/xhtml">
            <p>FORMULA: C9H13N3O4</p>
            <p>BioCyc: META:DEOXYCYTIDINE</p>
            <p>SEED Compound: cpd00654</p>
            <p>KEGG Compound: C00881;D06196</p>
            <p>BioPath Molecule: 2-prime-Deoxycytidine</p>
            <p>MetaNetX (MNX) Chemical: MNXM704</p>
            <p>Reactome: 500829</p>
            <p>Human Metabolome Database: HMDB00014</p>
          </html>
        </notes>
      </species>
      <species id="M_adn_e" name="Adenosine" compartment="C_e" hasOnlySubstanceUnits="true" boundaryCondition="false" constant="false">
        <notes>
          <html xmlns="http://www.w3.org/1999/xhtml">
            <p>FORMULA: C10H13N5O4</p>
            <p>BioCyc: META:ADENOSINE;META:CPD-13918</p>
            <p>SEED Compound: cpd00182</p>
            <p>UniPathway Compound: UPC00212</p>
            <p>KEGG Compound: C00212;D00045;D06298</p>
            <p>BioPath Molecule: Adenosine</p>
            <p>MetaNetX (MNX) Chemical: MNXM212</p>
            <p>Reactome: 83909</p>
            <p>Human Metabolome Database: HMDB00050;HMDB04401;HMDB04402;HMDB04421;HMDB14340</p>
          </html>
        </notes>
      </species>
      <species id="M_ins_e" name="Inosine" compartment="C_e" hasOnlySubstanceUnits="true" boundaryCondition="false" constant="false">
        <notes>
          <html xmlns="http://www.w3.org/1999/xhtml">
            <p>FORMULA: C10H12N4O5</p>
            <p>BioCyc: META:INOSINE</p>
            <p>SEED Compound: cpd00246</p>
            <p>UniPathway Compound: UPC00294</p>
            <p>KEGG Compound: C00294;D00054</p>
            <p>BioPath Molecule: Inosine</p>
            <p>MetaNetX (MNX) Chemical: MNXM334</p>
            <p>Reactome: 83927</p>
            <p>Human Metabolome Database: HMDB00195;HMDB03040</p>
          </html>
        </notes>
      </species>
      <species id="M_nh4_e" name="Ammonium" compartment="C_e" hasOnlySubstanceUnits="true" boundaryCondition="false" constant="false">
        <notes>
          <html xmlns="http://www.w3.org/1999/xhtml">
            <p>FORMULA: H4N;NH4</p>
            <p>SEED Compound: cpd00013</p>
            <p>MetaNetX (MNX) Chemical: MNXM84</p>
          </html>
        </notes>
      </species>
      <species id="M_4adcho_c" name="4-amino-4-deoxychorismate" compartment="C_c" hasOnlySubstanceUnits="true" boundaryCondition="false" constant="false">
        <notes>
          <html xmlns="http://www.w3.org/1999/xhtml">
            <p>FORMULA: C10H10NO5</p>
            <p>BioCyc: META:4-AMINO-4-DEOXYCHORISMATE</p>
            <p>SEED Compound: cpd08210</p>
            <p>UniPathway Compound: UPC11355</p>
            <p>KEGG Compound: C11355</p>
            <p>MetaNetX (MNX) Chemical: MNXM1458</p>
          </html>
        </notes>
      </species>
      <species id="M_chor_c" name="Chorismate" compartment="C_c" hasOnlySubstanceUnits="true" boundaryCondition="false" constant="false">
        <notes>
          <html xmlns="http://www.w3.org/1999/xhtml">
            <p>FORMULA: C10H8O6</p>
            <p>BioCyc: META:CHORISMATE</p>
            <p>SEED Compound: cpd00216</p>
            <p>UniPathway Compound: UPC00251</p>
            <p>KEGG Compound: C00251</p>
            <p>BioPath Molecule: Chorismate</p>
            <p>MetaNetX (MNX) Chemical: MNXM337</p>
            <p>Reactome: 964856</p>
            <p>Human Metabolome Database: HMDB12199</p>
          </html>
        </notes>
      </species>
      <species id="M_hxan_c" name="Hypoxanthine" compartment="C_c" hasOnlySubstanceUnits="true" boundaryCondition="false" constant="false">
        <notes>
          <html xmlns="http://www.w3.org/1999/xhtml">
            <p>FORMULA: C5H4N4O</p>
            <p>BioCyc: META:HYPOXANTHINE</p>
            <p>SEED Compound: cpd00226</p>
            <p>UniPathway Compound: UPC00262</p>
            <p>KEGG Compound: C00262</p>
            <p>BioPath Molecule: Hypoxanthine</p>
            <p>MetaNetX (MNX) Chemical: MNXM213</p>
            <p>Reactome: 113599</p>
            <p>Human Metabolome Database: HMDB00157</p>
          </html>
        </notes>
      </species>
      <species id="M_ade_e" name="Adenine" compartment="C_e" hasOnlySubstanceUnits="true" boundaryCondition="false" constant="false">
        <notes>
          <html xmlns="http://www.w3.org/1999/xhtml">
            <p>FORMULA: C5H5N5</p>
            <p>BioCyc: META:ADENINE;META:ADENINE-RING</p>
            <p>SEED Compound: cpd00128</p>
            <p>UniPathway Compound: UPC00147</p>
            <p>KEGG Compound: C00147;D00034</p>
            <p>BioPath Molecule: Adenine</p>
            <p>MetaNetX (MNX) Chemical: MNXM168</p>
            <p>Reactome: 83951</p>
            <p>Human Metabolome Database: HMDB00034</p>
          </html>
        </notes>
      </species>
      <species id="M_ade_p" name="Adenine" compartment="C_p" hasOnlySubstanceUnits="true" boundaryCondition="false" constant="false">
        <notes>
          <html xmlns="http://www.w3.org/1999/xhtml">
            <p>FORMULA: C5H5N5</p>
            <p>BioCyc: META:ADENINE;META:ADENINE-RING</p>
            <p>SEED Compound: cpd00128</p>
            <p>UniPathway Compound: UPC00147</p>
            <p>KEGG Compound: C00147;D00034</p>
            <p>BioPath Molecule: Adenine</p>
            <p>MetaNetX (MNX) Chemical: MNXM168</p>
            <p>Reactome: 83951</p>
            <p>Human Metabolome Database: HMDB00034</p>
          </html>
        </notes>
      </species>
      <species id="M_dadp_c" name="DADP" compartment="C_c" hasOnlySubstanceUnits="true" boundaryCondition="false" constant="false">
        <notes>
          <html xmlns="http://www.w3.org/1999/xhtml">
            <p>FORMULA: C10H12N5O9P2</p>
            <p>BioCyc: META:DADP</p>
            <p>SEED Compound: cpd00177</p>
            <p>KEGG Compound: C00206</p>
            <p>BioPath Molecule: 2-prime-Deoxyadenosine-5-prime-diphosphate</p>
            <p>MetaNetX (MNX) Chemical: MNXM374</p>
            <p>Reactome: 500087</p>
            <p>Human Metabolome Database: HMDB01508</p>
          </html>
        </notes>
      </species>
      <species id="M_damp_c" name="DAMP" compartment="C_c" hasOnlySubstanceUnits="true" boundaryCondition="false" constant="false">
        <notes>
          <html xmlns="http://www.w3.org/1999/xhtml">
            <p>FORMULA: C10H12N5O6P</p>
            <p>BioCyc: META:DAMP</p>
            <p>SEED Compound: cpd00294</p>
            <p>KEGG Compound: C00360</p>
            <p>BioPath Molecule: 2-prime-Deoxyadenosine-5-prime-phosphate</p>
            <p>MetaNetX (MNX) Chemical: MNXM432</p>
            <p>Reactome: 109386;500088</p>
            <p>Human Metabolome Database: HMDB00905</p>
          </html>
        </notes>
      </species>
      <species id="M_datp_c" name="DATP" compartment="C_c" hasOnlySubstanceUnits="true" boundaryCondition="false" constant="false">
        <notes>
          <html xmlns="http://www.w3.org/1999/xhtml">
            <p>FORMULA: C10H12N5O12P3</p>
            <p>BioCyc: META:DATP</p>
            <p>SEED Compound: cpd00115</p>
            <p>KEGG Compound: C00131</p>
            <p>BioPath Molecule: 2-prime-Deoxyadenosine-5-prime-triphosphate</p>
            <p>MetaNetX (MNX) Chemical: MNXM286</p>
            <p>Reactome: 110644</p>
            <p>Human Metabolome Database: HMDB01532</p>
          </html>
        </notes>
      </species>
      <species id="M_ametam_c" name="S-Adenosylmethioninamine" compartment="C_c" hasOnlySubstanceUnits="true" boundaryCondition="false" constant="false">
        <notes>
          <html xmlns="http://www.w3.org/1999/xhtml">
            <p>FORMULA: C14H24N6O3S</p>
            <p>BioCyc: META:S-ADENOSYLMETHIONINAMINE</p>
            <p>SEED Compound: cpd00837</p>
            <p>UniPathway Compound: UPC01137</p>
            <p>KEGG Compound: C01137</p>
            <p>BioPath Molecule: S-Adenosyl-L-methioninamine</p>
            <p>MetaNetX (MNX) Chemical: MNXM321</p>
            <p>Reactome: 353113</p>
            <p>Human Metabolome Database: HMDB00988</p>
          </html>
        </notes>
      </species>
      <species id="M_camp_c" name="CAMP" compartment="C_c" hasOnlySubstanceUnits="true" boundaryCondition="false" constant="false">
        <notes>
          <html xmlns="http://www.w3.org/1999/xhtml">
            <p>FORMULA: C10H11N5O6P</p>
            <p>BioCyc: META:CAMP</p>
            <p>SEED Compound: cpd00446</p>
            <p>UniPathway Compound: UPC00575</p>
            <p>KEGG Compound: C00575</p>
            <p>BioPath Molecule: Adenosine-3-prime,5-prime-monophosphate_(cyclic)</p>
            <p>MetaNetX (MNX) Chemical: MNXM243</p>
            <p>Reactome: 30389</p>
            <p>Human Metabolome Database: HMDB00058</p>
          </html>
        </notes>
      </species>
      <species id="M_dgdp_c" name="DGDP" compartment="C_c" hasOnlySubstanceUnits="true" boundaryCondition="false" constant="false">
        <notes>
          <html xmlns="http://www.w3.org/1999/xhtml">
            <p>FORMULA: C10H12N5O10P2</p>
            <p>BioCyc: META:DGDP</p>
            <p>SEED Compound: cpd00295</p>
            <p>KEGG Compound: C00361</p>
            <p>BioPath Molecule: 2-prime-Deoxyguanosine-5-prime-diphosphate</p>
            <p>MetaNetX (MNX) Chemical: MNXM436</p>
            <p>Reactome: 500077</p>
            <p>Human Metabolome Database: HMDB00960</p>
          </html>
        </notes>
      </species>
      <species id="M_dgtp_c" name="DGTP" compartment="C_c" hasOnlySubstanceUnits="true" boundaryCondition="false" constant="false">
        <notes>
          <html xmlns="http://www.w3.org/1999/xhtml">
            <p>FORMULA: C10H12N5O13P3</p>
            <p>BioCyc: META:DGTP</p>
            <p>SEED Compound: cpd00241</p>
            <p>KEGG Compound: C00286</p>
            <p>BioPath Molecule: 2-prime-Deoxyguanosine-5-prime-triphosphate</p>
            <p>MetaNetX (MNX) Chemical: MNXM344</p>
            <p>Human Metabolome Database: HMDB01440</p>
          </html>
        </notes>
      </species>
      <species id="M_rib__D_c" name="D-Ribose" compartment="C_c" hasOnlySubstanceUnits="true" boundaryCondition="false" constant="false">
        <notes>
          <html xmlns="http://www.w3.org/1999/xhtml">
            <p>FORMULA: C5H10O5</p>
            <p>BioCyc: META:D-Ribofuranose</p>
            <p>MetaNetX (MNX) Chemical: MNXM242</p>
            <p>UniPathway Compound: UPC00121</p>
            <p>KEGG Compound: C00121</p>
            <p>SEED Compound: cpd00105</p>
            <p>Human Metabolome Database: HMDB00283</p>
          </html>
        </notes>
      </species>
      <species id="M_gmp_c" name="GMP" compartment="C_c" hasOnlySubstanceUnits="true" boundaryCondition="false" constant="false">
        <notes>
          <html xmlns="http://www.w3.org/1999/xhtml">
            <p>FORMULA: C10H12N5O8P</p>
            <p>BioCyc: META:GMP</p>
            <p>SEED Compound: cpd00126</p>
            <p>UniPathway Compound: UPC00144</p>
            <p>KEGG Compound: C00144</p>
            <p>BioPath Molecule: Guanosine-5-prime-phosphate</p>
            <p>MetaNetX (MNX) Chemical: MNXM113</p>
            <p>Human Metabolome Database: HMDB01397</p>
          </html>
        </notes>
      </species>
      <species id="M_26dap_LL_c" name="LL-2,6-Diaminoheptanedioate" compartment="C_c" hasOnlySubstanceUnits="true" boundaryCondition="false" constant="false">
        <notes>
          <html xmlns="http://www.w3.org/1999/xhtml">
            <p>FORMULA: C7H14N2O4</p>
            <p>BioCyc: META:LL-DIAMINOPIMELATE</p>
            <p>Human Metabolome Database: HMDB01370</p>
            <p>SEED Compound: cpd00504</p>
            <p>UniPathway Compound: UPC00666</p>
            <p>KEGG Compound: C00666</p>
            <p>BioPath Molecule: LL-2,6-Diaminoheptanedioate</p>
            <p>MetaNetX (MNX) Chemical: MNXM644</p>
            <p>LipidMaps: LMFA01170102</p>
          </html>
        </notes>
      </species>
      <species id="M_g1p_c" name="D-Glucose 1-phosphate" compartment="C_c" hasOnlySubstanceUnits="true" boundaryCondition="false" constant="false">
        <notes>
          <html xmlns="http://www.w3.org/1999/xhtml">
            <p>FORMULA: C6H11O9P</p>
            <p>BioCyc: META:GLC-1-P</p>
            <p>SEED Compound: cpd00089</p>
            <p>UniPathway Compound: UPC00103</p>
            <p>KEGG Compound: C00103</p>
            <p>BioPath Molecule: alpha-D-Glucose_1-phosphate</p>
            <p>MetaNetX (MNX) Chemical: MNXM89588</p>
            <p>Reactome: 29548</p>
            <p>Human Metabolome Database: HMDB01306;HMDB01586</p>
          </html>
        </notes>
      </species>
      <species id="M_man1p_c" name="D-Mannose 1-phosphate" compartment="C_c" hasOnlySubstanceUnits="true" boundaryCondition="false" constant="false">
        <notes>
          <html xmlns="http://www.w3.org/1999/xhtml">
            <p>FORMULA: C6H11O9P</p>
            <p>BioCyc: META:MANNOSE-1P</p>
            <p>SEED Compound: cpd00485</p>
            <p>UniPathway Compound: UPC00636</p>
            <p>KEGG Compound: C00636</p>
            <p>MetaNetX (MNX) Chemical: MNXM721</p>
            <p>Reactome: 532531</p>
            <p>Human Metabolome Database: HMDB00994;HMDB01436;HMDB06330</p>
          </html>
        </notes>
      </species>
      <species id="M_adprib_c" name="ADPribose" compartment="C_c" hasOnlySubstanceUnits="true" boundaryCondition="false" constant="false">
        <notes>
          <html xmlns="http://www.w3.org/1999/xhtml">
            <p>FORMULA: C15H21N5O14P2</p>
            <p>BioCyc: META:ADENOSINE_DIPHOSPHATE_RIBOSE</p>
            <p>SEED Compound: cpd00251;cpd01296</p>
            <p>KEGG Compound: C00301;C01882</p>
            <p>BioPath Molecule: ADP-D-Ribose</p>
            <p>MetaNetX (MNX) Chemical: MNXM48596</p>
            <p>Reactome: 1131972;2393945</p>
            <p>Human Metabolome Database: HMDB01178</p>
          </html>
        </notes>
      </species>
      <species id="M_r5p_c" name="Alpha-D-Ribose 5-phosphate" compartment="C_c" hasOnlySubstanceUnits="true" boundaryCondition="false" constant="false">
        <notes>
          <html xmlns="http://www.w3.org/1999/xhtml">
            <p>FORMULA: C5H9O8P</p>
            <p>BioCyc: META:CPD-15318</p>
            <p>SEED Compound: cpd00101</p>
            <p>KEGG Compound: C03736</p>
            <p>BioPath Molecule: alpha-D-Ribose_5-phosphate</p>
            <p>MetaNetX (MNX) Chemical: MNXM15900</p>
          </html>
        </notes>
      </species>
      <species id="M_aicar_c" name="5-Amino-1-(5-Phospho-D-ribosyl)imidazole-4-carboxamide" compartment="C_c" hasOnlySubstanceUnits="true" boundaryCondition="false" constant="false">
        <notes>
          <html xmlns="http://www.w3.org/1999/xhtml">
            <p>FORMULA: C9H13N4O8P</p>
            <p>BioCyc: META:AICAR</p>
            <p>SEED Compound: cpd02851</p>
            <p>UniPathway Compound: UPC04677</p>
            <p>KEGG Compound: C04677</p>
            <p>BioPath Molecule: 5-prime-Phosphoribosyl-5-amino-4-imidazole_carboxamide</p>
            <p>MetaNetX (MNX) Chemical: MNXM365</p>
            <p>Reactome: 111409</p>
            <p>Human Metabolome Database: HMDB01517</p>
          </html>
        </notes>
      </species>
      <species id="M_crn_c" name="L-Carnitine" compartment="C_c" hasOnlySubstanceUnits="true" boundaryCondition="false" constant="false">
        <notes>
          <html xmlns="http://www.w3.org/1999/xhtml">
            <p>FORMULA: C7H15NO3</p>
            <p>KEGG Compound: C00318;D02176</p>
            <p>BioCyc: META:CARNITINE</p>
            <p>Human Metabolome Database: HMDB00062;HMDB01467</p>
            <p>MetaNetX (MNX) Chemical: MNXM173</p>
          </html>
        </notes>
      </species>
      <species id="M_aps_c" name="Adenosine 5&apos;-phosphosulfate" compartment="C_c" hasOnlySubstanceUnits="true" boundaryCondition="false" constant="false">
        <notes>
          <html xmlns="http://www.w3.org/1999/xhtml">
            <p>FORMULA: C10H12N5O10PS</p>
            <p>BioCyc: META:APS</p>
            <p>SEED Compound: cpd00193</p>
            <p>UniPathway Compound: UPC00224</p>
            <p>KEGG Compound: C00224</p>
            <p>BioPath Molecule: Adenylylsulfate</p>
            <p>MetaNetX (MNX) Chemical: MNXM287</p>
            <p>Reactome: 174370</p>
            <p>Human Metabolome Database: HMDB01003</p>
          </html>
        </notes>
      </species>
      <species id="M_dcamp_c" name="N6-(1,2-Dicarboxyethyl)-AMP" compartment="C_c" hasOnlySubstanceUnits="true" boundaryCondition="false" constant="false">
        <notes>
          <html xmlns="http://www.w3.org/1999/xhtml">
            <p>FORMULA: C14H14N5O11P</p>
            <p>BioCyc: META:ADENYLOSUCC</p>
            <p>SEED Compound: cpd02375</p>
            <p>UniPathway Compound: UPC03794</p>
            <p>KEGG Compound: C03794</p>
            <p>BioPath Molecule: Adenylosuccinate</p>
            <p>MetaNetX (MNX) Chemical: MNXM565</p>
            <p>Reactome: 35141</p>
            <p>Human Metabolome Database: HMDB00536;HMDB01332;HMDB11633;HMDB59653</p>
          </html>
        </notes>
      </species>
      <species id="M_fum_c" name="Fumarate" compartment="C_c" hasOnlySubstanceUnits="true" boundaryCondition="false" constant="false">
        <notes>
          <html xmlns="http://www.w3.org/1999/xhtml">
            <p>FORMULA: C4H2O4</p>
            <p>BioCyc: META:FUM</p>
            <p>SEED Compound: cpd00106</p>
            <p>UniPathway Compound: UPC00122</p>
            <p>UM-BBD: c0111</p>
            <p>KEGG Compound: C00122;D02308</p>
            <p>BioPath Molecule: Fumarate</p>
            <p>MetaNetX (MNX) Chemical: MNXM93</p>
            <p>Reactome: 113588;29586</p>
            <p>Human Metabolome Database: HMDB00134</p>
          </html>
        </notes>
      </species>
      <species id="M_25aics_c" name="(S)-2-[5-Amino-1-(5-phospho-D-ribosyl)imidazole-4-carboxamido]succinate" compartment="C_c" hasOnlySubstanceUnits="true" boundaryCondition="false" constant="false">
        <notes>
          <html xmlns="http://www.w3.org/1999/xhtml">
            <p>FORMULA: C13H15N4O12P</p>
            <p>BioCyc: META:P-RIBOSYL-4-SUCCCARB-AMINOIMIDAZOLE</p>
            <p>SEED Compound: cpd02921</p>
            <p>UniPathway Compound: UPC04823</p>
            <p>KEGG Compound: C04823</p>
            <p>BioPath Molecule: 5-prime-Phosphoribosyl-4-N-(succino-carboxamide)-5-aminoimidazole</p>
            <p>MetaNetX (MNX) Chemical: MNXM607</p>
            <p>Reactome: 111399</p>
            <p>Human Metabolome Database: HMDB00797;HMDB06274</p>
          </html>
        </notes>
      </species>
      <species id="M_imp_c" name="IMP" compartment="C_c" hasOnlySubstanceUnits="true" boundaryCondition="false" constant="false">
        <notes>
          <html xmlns="http://www.w3.org/1999/xhtml">
            <p>FORMULA: C10H11N4O8P</p>
            <p>BioCyc: META:IMP</p>
            <p>SEED Compound: cpd00114</p>
            <p>UniPathway Compound: UPC00130</p>
            <p>KEGG Compound: C00130</p>
            <p>BioPath Molecule: Inosine-5-prime-phosphate</p>
            <p>MetaNetX (MNX) Chemical: MNXM125</p>
            <p>Reactome: 2509792;29602</p>
            <p>Human Metabolome Database: HMDB00175</p>
          </html>
        </notes>
      </species>
      <species id="M_hdcoa_c" name="Hexadecenoyl-CoA (n-C16:1CoA)" compartment="C_c" hasOnlySubstanceUnits="true" boundaryCondition="false" constant="false">
        <notes>
          <html xmlns="http://www.w3.org/1999/xhtml">
            <p>FORMULA: C37H60N7O17P3S</p>
            <p>SEED Compound: cpd15238</p>
            <p>MetaNetX (MNX) Chemical: MNXM56353</p>
          </html>
        </notes>
      </species>
      <species id="M_odecoa_c" name="Octadecenoyl-CoA (n-C18:1CoA)" compartment="C_c" hasOnlySubstanceUnits="true" boundaryCondition="false" constant="false">
        <notes>
          <html xmlns="http://www.w3.org/1999/xhtml">
            <p>FORMULA: C39H64N7O17P3S</p>
            <p>SEED Compound: cpd15274</p>
            <p>MetaNetX (MNX) Chemical: MNXM1848</p>
          </html>
        </notes>
      </species>
      <species id="M_cmp_c" name="CMP" compartment="C_c" hasOnlySubstanceUnits="true" boundaryCondition="false" constant="false">
        <notes>
          <html xmlns="http://www.w3.org/1999/xhtml">
            <p>FORMULA: C9H12N3O8P</p>
            <p>BioCyc: META:CMP;META:CMP-GROUP</p>
            <p>SEED Compound: cpd00046</p>
            <p>UniPathway Compound: UPC00055</p>
            <p>KEGG Compound: C00055;G10621</p>
            <p>BioPath Molecule: Cytidine-5-prime-phosphate</p>
            <p>MetaNetX (MNX) Chemical: MNXM31</p>
            <p>Reactome: 109395;1524067;727810</p>
            <p>Human Metabolome Database: HMDB00095</p>
          </html>
        </notes>
      </species>
      <species id="M_anhgm_c" name="N-Acetyl-D-glucosamine(anhydrous)N-Acetylmuramic acid" compartment="C_c" hasOnlySubstanceUnits="true" boundaryCondition="false" constant="false">
        <notes>
          <html xmlns="http://www.w3.org/1999/xhtml">
            <p>FORMULA: C19H29N2O12</p>
            <p>SEED Compound: cpd15396</p>
            <p>MetaNetX (MNX) Chemical: MNXM3060</p>
          </html>
        </notes>
      </species>
      <species id="M_anhgm3p_c" name="N-Acetyl-D-glucosamine(anhydrous)N-Acetylmuramyl-tripeptide" compartment="C_c" hasOnlySubstanceUnits="true" boundaryCondition="false" constant="false">
        <notes>
          <html xmlns="http://www.w3.org/1999/xhtml">
            <p>FORMULA: C34H52N6O19</p>
            <p>MetaNetX (MNX) Chemical: MNXM63489</p>
            <p>SEED Compound: cpd15397</p>
            <p>BioCyc: META:CPD0-2155</p>
          </html>
        </notes>
      </species>
      <species id="M_anhgm_p" name="N-Acetyl-D-glucosamine(anhydrous)N-Acetylmuramic acid" compartment="C_p" hasOnlySubstanceUnits="true" boundaryCondition="false" constant="false">
        <notes>
          <html xmlns="http://www.w3.org/1999/xhtml">
            <p>FORMULA: C19H29N2O12</p>
            <p>SEED Compound: cpd15396</p>
            <p>MetaNetX (MNX) Chemical: MNXM3060</p>
          </html>
        </notes>
      </species>
      <species id="M_anhgm3p_p" name="N-Acetyl-D-glucosamine(anhydrous)N-Acetylmuramyl-tripeptide" compartment="C_p" hasOnlySubstanceUnits="true" boundaryCondition="false" constant="false">
        <notes>
          <html xmlns="http://www.w3.org/1999/xhtml">
            <p>FORMULA: C34H52N6O19</p>
            <p>MetaNetX (MNX) Chemical: MNXM63489</p>
            <p>SEED Compound: cpd15397</p>
            <p>BioCyc: META:CPD0-2155</p>
          </html>
        </notes>
      </species>
      <species id="M_anhm3p_c" name="1,6-anhydrous-N-Acetylmuramyl-tripeptide" compartment="C_c" hasOnlySubstanceUnits="true" boundaryCondition="false" constant="false">
        <notes>
          <html xmlns="http://www.w3.org/1999/xhtml">
            <p>FORMULA: C26H39N5O14</p>
            <p>MetaNetX (MNX) Chemical: MNXM32389</p>
            <p>SEED Compound: cpd15400</p>
            <p>BioCyc: META:CPD0-2284</p>
          </html>
        </notes>
      </species>
      <species id="M_anhgm4p_c" name="N-Acetyl-D-glucosamine(anhydrous)N-Acetylmuramyl-tetrapeptide" compartment="C_c" hasOnlySubstanceUnits="true" boundaryCondition="false" constant="false">
        <notes>
          <html xmlns="http://www.w3.org/1999/xhtml">
            <p>FORMULA: C37H57N7O20</p>
            <p>MetaNetX (MNX) Chemical: MNXM63488</p>
            <p>SEED Compound: cpd15398</p>
            <p>BioCyc: META:CPD0-2292</p>
          </html>
        </notes>
      </species>
      <species id="M_anhgm4p_p" name="N-Acetyl-D-glucosamine(anhydrous)N-Acetylmuramyl-tetrapeptide" compartment="C_p" hasOnlySubstanceUnits="true" boundaryCondition="false" constant="false">
        <notes>
          <html xmlns="http://www.w3.org/1999/xhtml">
            <p>FORMULA: C37H57N7O20</p>
            <p>MetaNetX (MNX) Chemical: MNXM63488</p>
            <p>SEED Compound: cpd15398</p>
            <p>BioCyc: META:CPD0-2292</p>
          </html>
        </notes>
      </species>
      <species id="M_anhm4p_c" name="1,6-anhydrous-N-Acetylmuramyl-tetrapeptide" compartment="C_c" hasOnlySubstanceUnits="true" boundaryCondition="false" constant="false">
        <notes>
          <html xmlns="http://www.w3.org/1999/xhtml">
            <p>FORMULA: C29H44N6O15</p>
            <p>SEED Compound: cpd15401</p>
            <p>MetaNetX (MNX) Chemical: MNXM5405</p>
          </html>
        </notes>
      </species>
      <species id="M_agm_c" name="Agmatine" compartment="C_c" hasOnlySubstanceUnits="true" boundaryCondition="false" constant="false">
        <notes>
          <html xmlns="http://www.w3.org/1999/xhtml">
            <p>FORMULA: C5H16N4</p>
            <p>BioCyc: META:AGMATHINE</p>
            <p>SEED Compound: cpd00152</p>
            <p>UniPathway Compound: UPC00179</p>
            <p>KEGG Compound: C00179</p>
            <p>BioPath Molecule: Agmatine</p>
            <p>MetaNetX (MNX) Chemical: MNXM328</p>
            <p>Reactome: 351164</p>
            <p>Human Metabolome Database: HMDB01432;HMDB60259</p>
          </html>
        </notes>
      </species>
      <species id="M_anhm_c" name="1,6-anhydrous-N-Acetylmuramate" compartment="C_c" hasOnlySubstanceUnits="true" boundaryCondition="false" constant="false">
        <notes>
          <html xmlns="http://www.w3.org/1999/xhtml">
            <p>FORMULA: C11H16NO7</p>
            <p>SEED Compound: cpd15399</p>
            <p>MetaNetX (MNX) Chemical: MNXM90585</p>
          </html>
        </notes>
      </species>
      <species id="M_adphep_DD_c" name="ADP-D-glycero-D-manno-heptose" compartment="C_c" hasOnlySubstanceUnits="true" boundaryCondition="false" constant="false">
        <notes>
          <html xmlns="http://www.w3.org/1999/xhtml">
            <p>FORMULA: C17H25N5O16P2</p>
            <p>BioCyc: META:ADP-D-GLYCERO-D-MANNO-HEPTOSE</p>
            <p>SEED Compound: cpd03830</p>
            <p>UniPathway Compound: UPC06397</p>
            <p>KEGG Compound: C06397</p>
            <p>MetaNetX (MNX) Chemical: MNXM1648</p>
          </html>
        </notes>
      </species>
      <species id="M_adphep_LD_c" name="ADP-L-glycero-D-manno-heptose" compartment="C_c" hasOnlySubstanceUnits="true" boundaryCondition="false" constant="false">
        <notes>
          <html xmlns="http://www.w3.org/1999/xhtml">
            <p>FORMULA: C17H25N5O16P2</p>
            <p>BioCyc: META:ADP-L-GLYCERO-D-MANNO-HEPTOSE</p>
            <p>SEED Compound: cpd03831</p>
            <p>UniPathway Compound: UPC06398</p>
            <p>KEGG Compound: C06398</p>
            <p>MetaNetX (MNX) Chemical: MNXM857</p>
          </html>
        </notes>
      </species>
      <species id="M_inost_c" name="Myo-Inositol" compartment="C_c" hasOnlySubstanceUnits="true" boundaryCondition="false" constant="false">
        <notes>
          <html xmlns="http://www.w3.org/1999/xhtml">
            <p>FORMULA: C6H12O6</p>
            <p>BioCyc: META:CPD-8052;META:CPD-8054;META:CPD-8055;META:CPD-8059;META:CPD-8060;META:CPD-8061;META:MYO-INOSITOL</p>
            <p>SEED Compound: cpd00121;cpd03668</p>
            <p>UniPathway Compound: UPC00137</p>
            <p>KEGG Compound: C00137;C06151;C06152;C19891;D08079</p>
            <p>BioPath Molecule: myo-Inositol</p>
            <p>MetaNetX (MNX) Chemical: MNXM127</p>
            <p>Reactome: 426910;429130</p>
            <p>Human Metabolome Database: HMDB00160;HMDB00211;HMDB02256;HMDB06088;HMDB34220</p>
          </html>
        </notes>
      </species>
      <species id="M_ptrc_c" name="Putrescine" compartment="C_c" hasOnlySubstanceUnits="true" boundaryCondition="false" constant="false">
        <notes>
          <html xmlns="http://www.w3.org/1999/xhtml">
            <p>FORMULA: C4H14N2</p>
            <p>BioCyc: META:PUTRESCINE</p>
            <p>SEED Compound: cpd00118</p>
            <p>UniPathway Compound: UPC00134</p>
            <p>KEGG Compound: C00134</p>
            <p>BioPath Molecule: Putrescine</p>
            <p>MetaNetX (MNX) Chemical: MNXM118</p>
            <p>Reactome: 141350;29610</p>
            <p>Human Metabolome Database: HMDB01414;HMDB60243</p>
          </html>
        </notes>
      </species>
      <species id="M_agm_p" name="Agmatine" compartment="C_p" hasOnlySubstanceUnits="true" boundaryCondition="false" constant="false">
        <notes>
          <html xmlns="http://www.w3.org/1999/xhtml">
            <p>FORMULA: C5H16N4</p>
            <p>BioCyc: META:AGMATHINE</p>
            <p>SEED Compound: cpd00152</p>
            <p>UniPathway Compound: UPC00179</p>
            <p>KEGG Compound: C00179</p>
            <p>BioPath Molecule: Agmatine</p>
            <p>MetaNetX (MNX) Chemical: MNXM328</p>
            <p>Reactome: 351164</p>
            <p>Human Metabolome Database: HMDB01432;HMDB60259</p>
          </html>
        </notes>
      </species>
      <species id="M_ptrc_p" name="Putrescine" compartment="C_p" hasOnlySubstanceUnits="true" boundaryCondition="false" constant="false">
        <notes>
          <html xmlns="http://www.w3.org/1999/xhtml">
            <p>FORMULA: C4H14N2</p>
            <p>BioCyc: META:PUTRESCINE</p>
            <p>SEED Compound: cpd00118</p>
            <p>UniPathway Compound: UPC00134</p>
            <p>KEGG Compound: C00134</p>
            <p>BioPath Molecule: Putrescine</p>
            <p>MetaNetX (MNX) Chemical: MNXM118</p>
            <p>Reactome: 141350;29610</p>
            <p>Human Metabolome Database: HMDB01414;HMDB60243</p>
          </html>
        </notes>
      </species>
      <species id="M_urea_c" name="Urea" compartment="C_c" hasOnlySubstanceUnits="true" boundaryCondition="false" constant="false">
        <notes>
          <html xmlns="http://www.w3.org/1999/xhtml">
            <p>FORMULA: CH4N2O;CH5N2O</p>
            <p>BioCyc: META:UREA</p>
            <p>SEED Compound: cpd00073</p>
            <p>UniPathway Compound: UPC00086</p>
            <p>UM-BBD: c0165</p>
            <p>KEGG Compound: C00086;D00023;D01749;D10496</p>
            <p>BioPath Molecule: Urea</p>
            <p>MetaNetX (MNX) Chemical: MNXM117</p>
            <p>Reactome: 29514;374061;432019</p>
            <p>Human Metabolome Database: HMDB00294</p>
          </html>
        </notes>
      </species>
      <species id="M_1ddecg3p_c" name="1-dodecanoyl-sn-glycerol 3-phosphate" compartment="C_c" hasOnlySubstanceUnits="true" boundaryCondition="false" constant="false">
        <notes>
          <html xmlns="http://www.w3.org/1999/xhtml">
            <p>FORMULA: C15H29O7P1</p>
            <p>MetaNetX (MNX) Chemical: MNXM4232</p>
            <p>LipidMaps: LMGP10050015</p>
            <p>SEED Compound: cpd15325</p>
            <p>BioCyc: META:CPD0-2200</p>
          </html>
        </notes>
      </species>
      <species id="M_pa120_c" name="1,2-didodecanoyl-sn-glycerol 3-phosphate" compartment="C_c" hasOnlySubstanceUnits="true" boundaryCondition="false" constant="false">
        <notes>
          <html xmlns="http://www.w3.org/1999/xhtml">
            <p>FORMULA: C27H51O8P1</p>
            <p>SEED Compound: cpd15521</p>
            <p>MetaNetX (MNX) Chemical: MNXM90509</p>
          </html>
        </notes>
      </species>
      <species id="M_1tdecg3p_c" name="1-tetradecanoyl-sn-glycerol 3-phosphate" compartment="C_c" hasOnlySubstanceUnits="true" boundaryCondition="false" constant="false">
        <notes>
          <html xmlns="http://www.w3.org/1999/xhtml">
            <p>FORMULA: C17H33O7P1</p>
            <p>MetaNetX (MNX) Chemical: MNXM3426</p>
            <p>LipidMaps: LMGP10050007</p>
            <p>SEED Compound: cpd15331</p>
            <p>BioCyc: META:CPD0-2254</p>
          </html>
        </notes>
      </species>
      <species id="M_pa140_c" name="1,2-ditetradecanoyl-sn-glycerol 3-phosphate" compartment="C_c" hasOnlySubstanceUnits="true" boundaryCondition="false" constant="false">
        <notes>
          <html xmlns="http://www.w3.org/1999/xhtml">
            <p>FORMULA: C31H59O8P1</p>
            <p>MetaNetX (MNX) Chemical: MNXM51017</p>
            <p>LipidMaps: LMGP10010026</p>
            <p>SEED Compound: cpd15522</p>
            <p>BioCyc: META:CPD0-1425</p>
          </html>
        </notes>
      </species>
      <species id="M_1tdec7eg3p_c" name="1-tetradec-7-enoyl-sn-glycerol 3-phosphate" compartment="C_c" hasOnlySubstanceUnits="true" boundaryCondition="false" constant="false">
        <notes>
          <html xmlns="http://www.w3.org/1999/xhtml">
            <p>FORMULA: C17H31O7P1</p>
            <p>SEED Compound: cpd15330</p>
            <p>MetaNetX (MNX) Chemical: MNXM91053</p>
          </html>
        </notes>
      </species>
      <species id="M_pa141_c" name="1,2-ditetradec-7-enoyl-sn-glycerol 3-phosphate" compartment="C_c" hasOnlySubstanceUnits="true" boundaryCondition="false" constant="false">
        <notes>
          <html xmlns="http://www.w3.org/1999/xhtml">
            <p>FORMULA: C31H55O8P1</p>
            <p>SEED Compound: cpd15523</p>
            <p>MetaNetX (MNX) Chemical: MNXM90512</p>
          </html>
        </notes>
      </species>
      <species id="M_1hdecg3p_c" name="1-hexadecanoyl-sn-glycerol 3-phosphate" compartment="C_c" hasOnlySubstanceUnits="true" boundaryCondition="false" constant="false">
        <notes>
          <html xmlns="http://www.w3.org/1999/xhtml">
            <p>FORMULA: C19H37O7P1;C19H37O7P</p>
            <p>SEED Compound: cpd15327</p>
            <p>MetaNetX (MNX) Chemical: MNXM90586</p>
          </html>
        </notes>
      </species>
      <species id="M_pa160_c" name="1,2-dihexadecanoyl-sn-glycerol 3-phosphate" compartment="C_c" hasOnlySubstanceUnits="true" boundaryCondition="false" constant="false">
        <notes>
          <html xmlns="http://www.w3.org/1999/xhtml">
            <p>FORMULA: C35H67O8P1</p>
            <p>Human Metabolome Database: HMDB00674;HMDB07857</p>
            <p>BioCyc: META:CPD0-1422</p>
            <p>LipidMaps: LMGP10010012;LMGP10010027</p>
            <p>MetaNetX (MNX) Chemical: MNXM17312</p>
            <p>SEED Compound: cpd15524</p>
          </html>
        </notes>
      </species>
      <species id="M_1hdec9eg3p_c" name="1-hexadec-9-enoyl-sn-glycerol 3-phosphate" compartment="C_c" hasOnlySubstanceUnits="true" boundaryCondition="false" constant="false">
        <notes>
          <html xmlns="http://www.w3.org/1999/xhtml">
            <p>FORMULA: C19H35O7P1</p>
            <p>SEED Compound: cpd15326</p>
            <p>MetaNetX (MNX) Chemical: MNXM91047</p>
          </html>
        </notes>
      </species>
      <species id="M_pa161_c" name="1,2-dihexadec-9-enoyl-sn-glycerol 3-phosphate" compartment="C_c" hasOnlySubstanceUnits="true" boundaryCondition="false" constant="false">
        <notes>
          <html xmlns="http://www.w3.org/1999/xhtml">
            <p>FORMULA: C35H63O8P1</p>
            <p>SEED Compound: cpd15525</p>
            <p>MetaNetX (MNX) Chemical: MNXM90510</p>
          </html>
        </notes>
      </species>
      <species id="M_1odecg3p_c" name="1-octadecanoyl-sn-glycerol 3-phosphate" compartment="C_c" hasOnlySubstanceUnits="true" boundaryCondition="false" constant="false">
        <notes>
          <html xmlns="http://www.w3.org/1999/xhtml">
            <p>FORMULA: C21H41O7P;C21H41O7P1</p>
            <p>Human Metabolome Database: HMDB07854</p>
            <p>BioCyc: META:CPD0-2113</p>
            <p>LipidMaps: LMGP10050005</p>
            <p>MetaNetX (MNX) Chemical: MNXM32950</p>
            <p>SEED Compound: cpd15329</p>
          </html>
        </notes>
      </species>
      <species id="M_pa180_c" name="1,2-dioctadecanoyl-sn-glycerol 3-phosphate" compartment="C_c" hasOnlySubstanceUnits="true" boundaryCondition="false" constant="false">
        <notes>
          <html xmlns="http://www.w3.org/1999/xhtml">
            <p>FORMULA: C39H75O8P1</p>
            <p>MetaNetX (MNX) Chemical: MNXM51279</p>
            <p>LipidMaps: LMGP10010028</p>
            <p>SEED Compound: cpd15526</p>
            <p>BioCyc: META:CPD0-1423</p>
          </html>
        </notes>
      </species>
      <species id="M_1odec11eg3p_c" name="1-octadec-11-enoyl-sn-glycerol 3-phosphate" compartment="C_c" hasOnlySubstanceUnits="true" boundaryCondition="false" constant="false">
        <notes>
          <html xmlns="http://www.w3.org/1999/xhtml">
            <p>FORMULA: C21H39O7P1;C21H39O7P</p>
            <p>SEED Compound: cpd15328</p>
            <p>MetaNetX (MNX) Chemical: MNXM91049</p>
          </html>
        </notes>
      </species>
      <species id="M_pa181_c" name="1,2-dioctadec-11-enoyl-sn-glycerol 3-phosphate" compartment="C_c" hasOnlySubstanceUnits="true" boundaryCondition="false" constant="false">
        <notes>
          <html xmlns="http://www.w3.org/1999/xhtml">
            <p>FORMULA: C39H71O8P1</p>
            <p>SEED Compound: cpd15527</p>
            <p>MetaNetX (MNX) Chemical: MNXM90511</p>
          </html>
        </notes>
      </species>
      <species id="M_glx_c" name="Glyoxylate" compartment="C_c" hasOnlySubstanceUnits="true" boundaryCondition="false" constant="false">
        <notes>
          <html xmlns="http://www.w3.org/1999/xhtml">
            <p>FORMULA: C2HO3;C2H1O3</p>
            <p>BioCyc: META:GLYOX</p>
            <p>SEED Compound: cpd00040</p>
            <p>UniPathway Compound: UPC00048</p>
            <p>UM-BBD: c0014</p>
            <p>KEGG Compound: C00048</p>
            <p>BioPath Molecule: Glyoxalate</p>
            <p>MetaNetX (MNX) Chemical: MNXM69</p>
            <p>Reactome: 389678;904849</p>
            <p>Human Metabolome Database: HMDB00119</p>
          </html>
        </notes>
      </species>
      <species id="M_gly_c" name="Glycine" compartment="C_c" hasOnlySubstanceUnits="true" boundaryCondition="false" constant="false">
        <notes>
          <html xmlns="http://www.w3.org/1999/xhtml">
            <p>FORMULA: C2H5NO2</p>
            <p>BioCyc: META:CPD-8569;META:GLY</p>
            <p>SEED Compound: cpd00033</p>
            <p>UniPathway Compound: UPC00037</p>
            <p>UM-BBD: c0559</p>
            <p>KEGG Compound: C00037;D00011</p>
            <p>BioPath Molecule: Glycine</p>
            <p>MetaNetX (MNX) Chemical: MNXM29</p>
            <p>Reactome: 113545;159549;193446;266029;29424</p>
            <p>Human Metabolome Database: HMDB00123</p>
          </html>
        </notes>
      </species>
      <species id="M_f6p_c" name="D-Fructose 6-phosphate" compartment="C_c" hasOnlySubstanceUnits="true" boundaryCondition="false" constant="false">
        <notes>
          <html xmlns="http://www.w3.org/1999/xhtml">
            <p>FORMULA: C6H11O9P</p>
            <p>BioCyc: META:CPD-15709</p>
            <p>SEED Compound: cpd00072</p>
            <p>UniPathway Compound: UPC00085</p>
            <p>KEGG Compound: C00085</p>
            <p>MetaNetX (MNX) Chemical: MNXM89629</p>
            <p>Reactome: 29512</p>
            <p>Human Metabolome Database: HMDB00124</p>
          </html>
        </notes>
      </species>
      <species id="M_hcys__L_c" name="L-Homocysteine" compartment="C_c" hasOnlySubstanceUnits="true" boundaryCondition="false" constant="false">
        <notes>
          <html xmlns="http://www.w3.org/1999/xhtml">
            <p>FORMULA: C4H9NO2S</p>
            <p>BioCyc: META:HOMO-CYS</p>
            <p>UniPathway Compound: UPC00155</p>
            <p>KEGG Compound: C00155</p>
            <p>BioPath Molecule: L-Homocysteine</p>
            <p>MetaNetX (MNX) Chemical: MNXM114070</p>
          </html>
        </notes>
      </species>
      <species id="M_rhcys_c" name="S-Ribosyl-L-homocysteine" compartment="C_c" hasOnlySubstanceUnits="true" boundaryCondition="false" constant="false">
        <notes>
          <html xmlns="http://www.w3.org/1999/xhtml">
            <p>FORMULA: C9H17NO6S</p>
            <p>KEGG Compound: C03539</p>
            <p>MetaNetX (MNX) Chemical: MNXM1777</p>
            <p>SEED Compound: cpd02227</p>
            <p>BioCyc: META:CPD-564</p>
          </html>
        </notes>
      </species>
      <species id="M_4ahmmp_c" name="4-Amino-5-hydroxymethyl-2-methylpyrimidine" compartment="C_c" hasOnlySubstanceUnits="true" boundaryCondition="false" constant="false">
        <notes>
          <html xmlns="http://www.w3.org/1999/xhtml">
            <p>FORMULA: C6H9N3O</p>
            <p>BioCyc: META:HMP</p>
            <p>MetaNetX (MNX) Chemical: MNXM874</p>
            <p>UniPathway Compound: UPC01279</p>
            <p>UM-BBD: c1260</p>
            <p>KEGG Compound: C01279</p>
            <p>SEED Compound: cpd00939</p>
          </html>
        </notes>
      </species>
      <species id="M_gcald_c" name="Glycolaldehyde" compartment="C_c" hasOnlySubstanceUnits="true" boundaryCondition="false" constant="false">
        <notes>
          <html xmlns="http://www.w3.org/1999/xhtml">
            <p>FORMULA: C2H4O2</p>
            <p>BioCyc: META:GLYCOLALDEHYDE</p>
            <p>SEED Compound: cpd00229</p>
            <p>UniPathway Compound: UPC00266</p>
            <p>UM-BBD: c1397</p>
            <p>KEGG Compound: C00266</p>
            <p>BioPath Molecule: Glycolaldehyde</p>
            <p>MetaNetX (MNX) Chemical: MNXM349</p>
            <p>Human Metabolome Database: HMDB02165;HMDB03344</p>
          </html>
        </notes>
      </species>
      <species id="M_met__L_c" name="L-Methionine" compartment="C_c" hasOnlySubstanceUnits="true" boundaryCondition="false" constant="false">
        <notes>
          <html xmlns="http://www.w3.org/1999/xhtml">
            <p>FORMULA: C5H11NO2S</p>
            <p>BioCyc: META:MET</p>
            <p>SEED Compound: cpd00060</p>
            <p>UniPathway Compound: UPC00073</p>
            <p>KEGG Compound: C00073;D00019;D04984</p>
            <p>BioPath Molecule: L-Methionine</p>
            <p>MetaNetX (MNX) Chemical: MNXM61</p>
            <p>Reactome: 174390;379705</p>
            <p>Human Metabolome Database: HMDB00696</p>
          </html>
        </notes>
      </species>
      <species id="M_ch4s_c" name="Methanethiol CH4S" compartment="C_c" hasOnlySubstanceUnits="true" boundaryCondition="false" constant="false">
        <notes>
          <html xmlns="http://www.w3.org/1999/xhtml">
            <p>FORMULA: CH4S</p>
            <p>BioCyc: META:CPD-7671</p>
            <p>SEED Compound: cpd00324</p>
            <p>UM-BBD: c0238</p>
            <p>KEGG Compound: C00409</p>
            <p>MetaNetX (MNX) Chemical: MNXM652</p>
            <p>Human Metabolome Database: HMDB03227</p>
          </html>
        </notes>
      </species>
      <species id="M_h2s_c" name="Hydrogen sulfide" compartment="C_c" hasOnlySubstanceUnits="true" boundaryCondition="false" constant="false">
        <notes>
          <html xmlns="http://www.w3.org/1999/xhtml">
            <p>FORMULA: HS;H2S</p>
            <p>BioCyc: META:CPD-7046;META:CPD-846;META:HS</p>
            <p>SEED Compound: cpd00239</p>
            <p>UniPathway Compound: UPC00283</p>
            <p>UM-BBD: c0239</p>
            <p>KEGG Compound: C00283</p>
            <p>BioPath Molecule: Hydrogen_sulfide</p>
            <p>MetaNetX (MNX) Chemical: MNXM89582</p>
            <p>Reactome: 1614532;1655881;1663154</p>
            <p>Human Metabolome Database: HMDB00598;HMDB03276</p>
          </html>
        </notes>
      </species>
      <species id="M_trdox_c" name="Oxidized thioredoxin" compartment="C_c" hasOnlySubstanceUnits="true" boundaryCondition="false" constant="false">
        <notes>
          <html xmlns="http://www.w3.org/1999/xhtml">
            <p>FORMULA: X;C6H7NO2S2R2</p>
            <p>BioCyc: META:Ox-Thioredoxin</p>
            <p>SEED Compound: cpd11420</p>
            <p>UniPathway Compound: UPC00343</p>
            <p>KEGG Compound: C00343</p>
            <p>MetaNetX (MNX) Chemical: MNXM148</p>
            <p>Reactome: 2142833</p>
          </html>
        </notes>
      </species>
      <species id="M_trdrd_c" name="Reduced thioredoxin" compartment="C_c" hasOnlySubstanceUnits="true" boundaryCondition="false" constant="false">
        <notes>
          <html xmlns="http://www.w3.org/1999/xhtml">
            <p>FORMULA: XH2;C6H9NO2S2R2</p>
            <p>BioCyc: META:Red-Thioredoxin</p>
            <p>SEED Compound: cpd11421;cpd16831</p>
            <p>UniPathway Compound: UPC00342</p>
            <p>KEGG Compound: C00342</p>
            <p>MetaNetX (MNX) Chemical: MNXM96993</p>
            <p>Reactome: 2142774</p>
          </html>
        </notes>
      </species>
      <species id="M_fprica_c" name="5-Formamido-1-(5-phospho-D-ribosyl)imidazole-4-carboxamide" compartment="C_c" hasOnlySubstanceUnits="true" boundaryCondition="false" constant="false">
        <notes>
          <html xmlns="http://www.w3.org/1999/xhtml">
            <p>FORMULA: C10H13N4O9P</p>
            <p>BioCyc: META:PHOSPHORIBOSYL-FORMAMIDO-CARBOXAMIDE</p>
            <p>SEED Compound: cpd02884</p>
            <p>UniPathway Compound: UPC04734</p>
            <p>KEGG Compound: C04734</p>
            <p>BioPath Molecule: 5-prime-Phosphoribosyl-5-formamido-4-imidazole_carboxamide</p>
            <p>MetaNetX (MNX) Chemical: MNXM456</p>
            <p>Reactome: 111427</p>
            <p>Human Metabolome Database: HMDB01439</p>
          </html>
        </notes>
      </species>
      <species id="M_thf_c" name="5,6,7,8-Tetrahydrofolate" compartment="C_c" hasOnlySubstanceUnits="true" boundaryCondition="false" constant="false">
        <notes>
          <html xmlns="http://www.w3.org/1999/xhtml">
            <p>FORMULA: C19H21N7O6</p>
            <p>BioCyc: META:THF</p>
            <p>SEED Compound: cpd00087</p>
            <p>UniPathway Compound: UPC00101</p>
            <p>KEGG Compound: C00101</p>
            <p>BioPath Molecule: Tetrahydrofolate</p>
            <p>MetaNetX (MNX) Chemical: MNXM79</p>
            <p>Reactome: 111355;200671</p>
            <p>Human Metabolome Database: HMDB01846;HMDB14264</p>
          </html>
        </notes>
      </species>
      <species id="M_5aizc_c" name="5-amino-1-(5-phospho-D-ribosyl)imidazole-4-carboxylate" compartment="C_c" hasOnlySubstanceUnits="true" boundaryCondition="false" constant="false">
        <notes>
          <html xmlns="http://www.w3.org/1999/xhtml">
            <p>FORMULA: C9H11N3O9P</p>
            <p>BioCyc: META:PHOSPHORIBOSYL-CARBOXY-AMINOIMIDAZOLE</p>
            <p>SEED Compound: cpd02893</p>
            <p>UniPathway Compound: UPC04751</p>
            <p>KEGG Compound: C04751</p>
            <p>BioPath Molecule: 1-(5-Phospho-D-ribosyl)-5-amino-4-imidazolecarboxylate</p>
            <p>MetaNetX (MNX) Chemical: MNXM507</p>
            <p>Reactome: 111395</p>
            <p>Human Metabolome Database: HMDB06273</p>
          </html>
        </notes>
      </species>
      <species id="M_sdhlam_c" name="S Succinyldihydrolipoamide C12H20NO4S2" compartment="C_c" hasOnlySubstanceUnits="true" boundaryCondition="false" constant="false">
        <notes>
          <html xmlns="http://www.w3.org/1999/xhtml">
            <p>FORMULA: C12H20NO4S2</p>
            <p>BioCyc: META:CPD0-341</p>
            <p>Human Metabolome Database: HMDB01012;HMDB01177</p>
            <p>MetaNetX (MNX) Chemical: MNXM81337</p>
            <p>KEGG Compound: C01169</p>
            <p>SEED Compound: cpd00860</p>
          </html>
        </notes>
      </species>
      <species id="M_dhlam_c" name="Dihydrolipoamide C8H17NOS2" compartment="C_c" hasOnlySubstanceUnits="true" boundaryCondition="false" constant="false">
        <notes>
          <html xmlns="http://www.w3.org/1999/xhtml">
            <p>FORMULA: C8H17NOS2</p>
            <p>BioCyc: META:DIHYDROLIPOAMIDE</p>
            <p>Human Metabolome Database: HMDB00985;HMDB06948</p>
            <p>SEED Compound: cpd00449</p>
            <p>UniPathway Compound: UPC00579</p>
            <p>KEGG Compound: C00579</p>
            <p>MetaNetX (MNX) Chemical: MNXM1277</p>
            <p>LipidMaps: LMFA08010014;LMFA08010019</p>
          </html>
        </notes>
      </species>
      <species id="M_mal__L_c" name="L-Malate" compartment="C_c" hasOnlySubstanceUnits="true" boundaryCondition="false" constant="false">
        <notes>
          <html xmlns="http://www.w3.org/1999/xhtml">
            <p>FORMULA: C4H4O5</p>
            <p>BioCyc: META:MAL</p>
            <p>SEED Compound: cpd00130</p>
            <p>UniPathway Compound: UPC00149</p>
            <p>KEGG Compound: C00149</p>
            <p>BioPath Molecule: (S)-Malate</p>
            <p>MetaNetX (MNX) Chemical: MNXM98</p>
            <p>Reactome: 113544</p>
            <p>Human Metabolome Database: HMDB00156</p>
          </html>
        </notes>
      </species>
      <species id="M_akg_e" name="2-Oxoglutarate" compartment="C_e" hasOnlySubstanceUnits="true" boundaryCondition="false" constant="false">
        <notes>
          <html xmlns="http://www.w3.org/1999/xhtml">
            <p>FORMULA: C5H4O5</p>
            <p>BioCyc: META:2-KETOGLUTARATE;META:CPD-16852</p>
            <p>SEED Compound: cpd00024</p>
            <p>UniPathway Compound: UPC00026</p>
            <p>UM-BBD: c0880</p>
            <p>KEGG Compound: C00026</p>
            <p>BioPath Molecule: 2-Oxoglutarate</p>
            <p>MetaNetX (MNX) Chemical: MNXM20</p>
            <p>Reactome: 113594;113671;29406;389537;561075</p>
            <p>Human Metabolome Database: HMDB00208;HMDB02812</p>
          </html>
        </notes>
      </species>
      <species id="M_mal__L_e" name="L-Malate" compartment="C_e" hasOnlySubstanceUnits="true" boundaryCondition="false" constant="false">
        <notes>
          <html xmlns="http://www.w3.org/1999/xhtml">
            <p>FORMULA: C4H4O5</p>
            <p>BioCyc: META:MAL</p>
            <p>SEED Compound: cpd00130</p>
            <p>UniPathway Compound: UPC00149</p>
            <p>KEGG Compound: C00149</p>
            <p>BioPath Molecule: (S)-Malate</p>
            <p>MetaNetX (MNX) Chemical: MNXM98</p>
            <p>Reactome: 113544</p>
            <p>Human Metabolome Database: HMDB00156</p>
          </html>
        </notes>
      </species>
      <species id="M_akg_p" name="2-Oxoglutarate" compartment="C_p" hasOnlySubstanceUnits="true" boundaryCondition="false" constant="false">
        <notes>
          <html xmlns="http://www.w3.org/1999/xhtml">
            <p>FORMULA: C5H4O5</p>
            <p>BioCyc: META:2-KETOGLUTARATE;META:CPD-16852</p>
            <p>SEED Compound: cpd00024</p>
            <p>UniPathway Compound: UPC00026</p>
            <p>UM-BBD: c0880</p>
            <p>KEGG Compound: C00026</p>
            <p>BioPath Molecule: 2-Oxoglutarate</p>
            <p>MetaNetX (MNX) Chemical: MNXM20</p>
            <p>Reactome: 113594;113671;29406;389537;561075</p>
            <p>Human Metabolome Database: HMDB00208;HMDB02812</p>
          </html>
        </notes>
      </species>
      <species id="M_dhnpt_c" name="Dihydroneopterin" compartment="C_c" hasOnlySubstanceUnits="true" boundaryCondition="false" constant="false">
        <notes>
          <html xmlns="http://www.w3.org/1999/xhtml">
            <p>FORMULA: C9H13N5O4</p>
            <p>BioCyc: META:CPD-11770;META:DIHYDRO-NEO-PTERIN</p>
            <p>SEED Compound: cpd02961</p>
            <p>UniPathway Compound: UPC04874</p>
            <p>KEGG Compound: C04874</p>
            <p>BioPath Molecule: Dihydroneopterin</p>
            <p>MetaNetX (MNX) Chemical: MNXM993</p>
            <p>Human Metabolome Database: HMDB02275</p>
          </html>
        </notes>
      </species>
      <species id="M_glyc__R_c" name="(R)-Glycerate" compartment="C_c" hasOnlySubstanceUnits="true" boundaryCondition="false" constant="false">
        <notes>
          <html xmlns="http://www.w3.org/1999/xhtml">
            <p>FORMULA: C3H5O4</p>
            <p>BioCyc: META:GLYCERATE</p>
            <p>SEED Compound: cpd00223</p>
            <p>UniPathway Compound: UPC00258</p>
            <p>KEGG Compound: C00258</p>
            <p>BioPath Molecule: D-Glycerate</p>
            <p>MetaNetX (MNX) Chemical: MNXM189</p>
            <p>Human Metabolome Database: HMDB00139;HMDB06372;HMDB31818</p>
          </html>
        </notes>
      </species>
      <species id="M_ala__L_p" name="L-Alanine" compartment="C_p" hasOnlySubstanceUnits="true" boundaryCondition="false" constant="false">
        <notes>
          <html xmlns="http://www.w3.org/1999/xhtml">
            <p>FORMULA: C3H7NO2</p>
            <p>BioCyc: META:L-ALPHA-ALANINE</p>
            <p>SEED Compound: cpd00035</p>
            <p>UniPathway Compound: UPC00041</p>
            <p>KEGG Compound: C00041;D00012</p>
            <p>BioPath Molecule: L-Alanine</p>
            <p>MetaNetX (MNX) Chemical: MNXM32</p>
            <p>Reactome: 29432;379697</p>
            <p>Human Metabolome Database: HMDB00161</p>
          </html>
        </notes>
      </species>
      <species id="M_alaala_c" name="D-Alanyl-D-alanine" compartment="C_c" hasOnlySubstanceUnits="true" boundaryCondition="false" constant="false">
        <notes>
          <html xmlns="http://www.w3.org/1999/xhtml">
            <p>FORMULA: C6H12N2O3</p>
            <p>BioCyc: META:D-ALA-D-ALA</p>
            <p>Human Metabolome Database: HMDB03459;HMDB28680</p>
            <p>MetaNetX (MNX) Chemical: MNXM669</p>
            <p>KEGG Compound: C00993</p>
            <p>SEED Compound: cpd00731</p>
          </html>
        </notes>
      </species>
      <species id="M_alaala_p" name="D-Alanyl-D-alanine" compartment="C_p" hasOnlySubstanceUnits="true" boundaryCondition="false" constant="false">
        <notes>
          <html xmlns="http://www.w3.org/1999/xhtml">
            <p>FORMULA: C6H12N2O3</p>
            <p>BioCyc: META:D-ALA-D-ALA</p>
            <p>Human Metabolome Database: HMDB03459;HMDB28680</p>
            <p>MetaNetX (MNX) Chemical: MNXM669</p>
            <p>KEGG Compound: C00993</p>
            <p>SEED Compound: cpd00731</p>
          </html>
        </notes>
      </species>
      <species id="M_asn__L_c" name="L-Asparagine" compartment="C_c" hasOnlySubstanceUnits="true" boundaryCondition="false" constant="false">
        <notes>
          <html xmlns="http://www.w3.org/1999/xhtml">
            <p>FORMULA: C4H8N2O3</p>
            <p>BioCyc: META:ASN</p>
            <p>SEED Compound: cpd00132</p>
            <p>UniPathway Compound: UPC00152</p>
            <p>KEGG Compound: C00152</p>
            <p>BioPath Molecule: L-Asparagine</p>
            <p>MetaNetX (MNX) Chemical: MNXM147</p>
            <p>Reactome: 29642;379703</p>
            <p>Human Metabolome Database: HMDB00168</p>
          </html>
        </notes>
      </species>
      <species id="M_asn__L_e" name="L-Asparagine" compartment="C_e" hasOnlySubstanceUnits="true" boundaryCondition="false" constant="false">
        <notes>
          <html xmlns="http://www.w3.org/1999/xhtml">
            <p>FORMULA: C4H8N2O3</p>
            <p>BioCyc: META:ASN</p>
            <p>SEED Compound: cpd00132</p>
            <p>UniPathway Compound: UPC00152</p>
            <p>KEGG Compound: C00152</p>
            <p>BioPath Molecule: L-Asparagine</p>
            <p>MetaNetX (MNX) Chemical: MNXM147</p>
            <p>Reactome: 29642;379703</p>
            <p>Human Metabolome Database: HMDB00168</p>
          </html>
        </notes>
      </species>
      <species id="M_ala_B_c" name="Beta-Alanine" compartment="C_c" hasOnlySubstanceUnits="true" boundaryCondition="false" constant="false">
        <notes>
          <html xmlns="http://www.w3.org/1999/xhtml">
            <p>FORMULA: C3H7NO2</p>
            <p>BioCyc: META:B-ALANINE</p>
            <p>SEED Compound: cpd00085</p>
            <p>UniPathway Compound: UPC00099</p>
            <p>KEGG Compound: C00099;D07561</p>
            <p>BioPath Molecule: beta-Alanine</p>
            <p>MetaNetX (MNX) Chemical: MNXM144</p>
            <p>Reactome: 73590;909777</p>
            <p>Human Metabolome Database: HMDB00056</p>
          </html>
        </notes>
      </species>
      <species id="M_cys__L_e" name="L-Cysteine" compartment="C_e" hasOnlySubstanceUnits="true" boundaryCondition="false" constant="false">
        <notes>
          <html xmlns="http://www.w3.org/1999/xhtml">
            <p>FORMULA: C3H7NO2S</p>
            <p>BioCyc: META:CYS</p>
            <p>SEED Compound: cpd00084</p>
            <p>UniPathway Compound: UPC00097</p>
            <p>KEGG Compound: C00097;D00026</p>
            <p>BioPath Molecule: L-Cysteine</p>
            <p>MetaNetX (MNX) Chemical: MNXM55</p>
            <p>Reactome: 111707;352016;379721;5668576</p>
            <p>Human Metabolome Database: HMDB00574</p>
          </html>
        </notes>
      </species>
      <species id="M_ala__D_e" name="D-Alanine" compartment="C_e" hasOnlySubstanceUnits="true" boundaryCondition="false" constant="false">
        <notes>
          <html xmlns="http://www.w3.org/1999/xhtml">
            <p>FORMULA: C3H7NO2</p>
            <p>BioCyc: META:D-ALANINE</p>
            <p>SEED Compound: cpd00117</p>
            <p>UniPathway Compound: UPC00133</p>
            <p>KEGG Compound: C00133</p>
            <p>BioPath Molecule: D-Alanine</p>
            <p>MetaNetX (MNX) Chemical: MNXM156</p>
            <p>Human Metabolome Database: HMDB01310</p>
          </html>
        </notes>
      </species>
      <species id="M_gln__L_e" name="L-Glutamine" compartment="C_e" hasOnlySubstanceUnits="true" boundaryCondition="false" constant="false">
        <notes>
          <html xmlns="http://www.w3.org/1999/xhtml">
            <p>FORMULA: C5H10N2O3</p>
            <p>BioCyc: META:GLN</p>
            <p>SEED Compound: cpd00053</p>
            <p>UniPathway Compound: UPC00064</p>
            <p>KEGG Compound: C00064;D00015</p>
            <p>BioPath Molecule: L-Glutamine</p>
            <p>MetaNetX (MNX) Chemical: MNXM37</p>
            <p>Reactome: 113522;210382;212615;29472</p>
            <p>Human Metabolome Database: HMDB00641</p>
          </html>
        </notes>
      </species>
      <species id="M_gly_e" name="Glycine" compartment="C_e" hasOnlySubstanceUnits="true" boundaryCondition="false" constant="false">
        <notes>
          <html xmlns="http://www.w3.org/1999/xhtml">
            <p>FORMULA: C2H5NO2</p>
            <p>BioCyc: META:CPD-8569;META:GLY</p>
            <p>SEED Compound: cpd00033</p>
            <p>UniPathway Compound: UPC00037</p>
            <p>UM-BBD: c0559</p>
            <p>KEGG Compound: C00037;D00011</p>
            <p>BioPath Molecule: Glycine</p>
            <p>MetaNetX (MNX) Chemical: MNXM29</p>
            <p>Reactome: 113545;159549;193446;266029;29424</p>
            <p>Human Metabolome Database: HMDB00123</p>
          </html>
        </notes>
      </species>
      <species id="M_LalaLglu_c" name="L-alanine-L-glutamate" compartment="C_c" hasOnlySubstanceUnits="true" boundaryCondition="false" constant="false">
        <notes>
          <html xmlns="http://www.w3.org/1999/xhtml">
            <p>FORMULA: C8H13N2O5</p>
            <p>BioCyc: META:CPD0-1445</p>
            <p>Human Metabolome Database: HMDB28686</p>
            <p>MetaNetX (MNX) Chemical: MNXM4026</p>
            <p>KEGG Compound: C20958</p>
            <p>SEED Compound: cpd15388</p>
          </html>
        </notes>
      </species>
      <species id="M_ser__L_e" name="L-Serine" compartment="C_e" hasOnlySubstanceUnits="true" boundaryCondition="false" constant="false">
        <notes>
          <html xmlns="http://www.w3.org/1999/xhtml">
            <p>FORMULA: C3H7NO3</p>
            <p>BioCyc: META:SER</p>
            <p>SEED Compound: cpd00054</p>
            <p>UniPathway Compound: UPC00065</p>
            <p>UM-BBD: c0933</p>
            <p>KEGG Compound: C00065;D00016</p>
            <p>BioPath Molecule: L-Serine</p>
            <p>MetaNetX (MNX) Chemical: MNXM53</p>
            <p>Reactome: 352002;379732</p>
            <p>Human Metabolome Database: HMDB00187;HMDB00589</p>
          </html>
        </notes>
      </species>
      <species id="M_glu__D_c" name="D-Glutamate" compartment="C_c" hasOnlySubstanceUnits="true" boundaryCondition="false" constant="false">
        <notes>
          <html xmlns="http://www.w3.org/1999/xhtml">
            <p>FORMULA: C5H8NO4</p>
            <p>BioCyc: META:D-GLT</p>
            <p>Human Metabolome Database: HMDB03339</p>
            <p>MetaNetX (MNX) Chemical: MNXM331</p>
            <p>KEGG Compound: C00217</p>
            <p>SEED Compound: cpd00186</p>
          </html>
        </notes>
      </species>
      <species id="M_pyam5p_c" name="Pyridoxamine 5&apos;-phosphate" compartment="C_c" hasOnlySubstanceUnits="true" boundaryCondition="false" constant="false">
        <notes>
          <html xmlns="http://www.w3.org/1999/xhtml">
            <p>FORMULA: C8H12N2O5P</p>
            <p>BioCyc: META:PYRIDOXAMINE-5P</p>
            <p>SEED Compound: cpd00493</p>
            <p>UniPathway Compound: UPC00647</p>
            <p>KEGG Compound: C00647</p>
            <p>BioPath Molecule: Pyridoxamine_phosphate</p>
            <p>MetaNetX (MNX) Chemical: MNXM366</p>
            <p>Reactome: 965146</p>
            <p>Human Metabolome Database: HMDB01555</p>
          </html>
        </notes>
      </species>
      <species id="M_pydx5p_c" name="Pyridoxal 5&apos;-phosphate" compartment="C_c" hasOnlySubstanceUnits="true" boundaryCondition="false" constant="false">
        <notes>
          <html xmlns="http://www.w3.org/1999/xhtml">
            <p>FORMULA: C8H8NO6P;C8H7NO6P</p>
            <p>BioCyc: META:PYRIDOXAL_PHOSPHATE</p>
            <p>SEED Compound: cpd00016</p>
            <p>UniPathway Compound: UPC00018</p>
            <p>KEGG Compound: C00018</p>
            <p>BioPath Molecule: Pyridoxal-phosphate</p>
            <p>MetaNetX (MNX) Chemical: MNXM161</p>
            <p>Reactome: 29390</p>
            <p>Human Metabolome Database: HMDB01491</p>
          </html>
        </notes>
      </species>
      <species id="M_thr__L_e" name="L-Threonine" compartment="C_e" hasOnlySubstanceUnits="true" boundaryCondition="false" constant="false">
        <notes>
          <html xmlns="http://www.w3.org/1999/xhtml">
            <p>FORMULA: C4H9NO3</p>
            <p>BioCyc: META:THR</p>
            <p>SEED Compound: cpd00161</p>
            <p>UniPathway Compound: UPC00188</p>
            <p>UM-BBD: c0413</p>
            <p>KEGG Compound: C00188;D00041</p>
            <p>BioPath Molecule: L-Threonine</p>
            <p>MetaNetX (MNX) Chemical: MNXM142</p>
            <p>Reactome: 351990;352000;379706</p>
            <p>Human Metabolome Database: HMDB00167</p>
          </html>
        </notes>
      </species>
      <species id="M_arg__L_c" name="L-Arginine" compartment="C_c" hasOnlySubstanceUnits="true" boundaryCondition="false" constant="false">
        <notes>
          <html xmlns="http://www.w3.org/1999/xhtml">
            <p>FORMULA: C6H15N4O2</p>
            <p>BioCyc: META:ARG</p>
            <p>SEED Compound: cpd00051</p>
            <p>UniPathway Compound: UPC00062</p>
            <p>KEGG Compound: C00062;D02982</p>
            <p>BioPath Molecule: L-Arginine;L-Arginine_(protonated)</p>
            <p>MetaNetX (MNX) Chemical: MNXM70</p>
            <p>Reactome: 113530;29468;351977;374064</p>
            <p>Human Metabolome Database: HMDB00517</p>
          </html>
        </notes>
      </species>
      <species id="M_arg__L_e" name="L-Arginine" compartment="C_e" hasOnlySubstanceUnits="true" boundaryCondition="false" constant="false">
        <notes>
          <html xmlns="http://www.w3.org/1999/xhtml">
            <p>FORMULA: C6H15N4O2</p>
            <p>BioCyc: META:ARG</p>
            <p>SEED Compound: cpd00051</p>
            <p>UniPathway Compound: UPC00062</p>
            <p>KEGG Compound: C00062;D02982</p>
            <p>BioPath Molecule: L-Arginine;L-Arginine_(protonated)</p>
            <p>MetaNetX (MNX) Chemical: MNXM70</p>
            <p>Reactome: 113530;29468;351977;374064</p>
            <p>Human Metabolome Database: HMDB00517</p>
          </html>
        </notes>
      </species>
      <species id="M_meoh_c" name="Methanol" compartment="C_c" hasOnlySubstanceUnits="true" boundaryCondition="false" constant="false">
        <notes>
          <html xmlns="http://www.w3.org/1999/xhtml">
            <p>FORMULA: CH4O1;CH4O</p>
            <p>BioCyc: META:ALCOHOL-GROUP;META:METOH</p>
            <p>SEED Compound: cpd00116</p>
            <p>UniPathway Compound: UPC00132</p>
            <p>UM-BBD: c0132</p>
            <p>KEGG Compound: C00132;D02309</p>
            <p>BioPath Molecule: Methanol</p>
            <p>MetaNetX (MNX) Chemical: MNXM157</p>
            <p>Human Metabolome Database: HMDB01875</p>
          </html>
        </notes>
      </species>
      <species id="M_glyald_c" name="D-Glyceraldehyde" compartment="C_c" hasOnlySubstanceUnits="true" boundaryCondition="false" constant="false">
        <notes>
          <html xmlns="http://www.w3.org/1999/xhtml">
            <p>FORMULA: C3H6O3</p>
            <p>BioCyc: META:GLYCERALD</p>
            <p>SEED Compound: cpd00448</p>
            <p>KEGG Compound: C00577</p>
            <p>BioPath Molecule: D-Glyceraldehyde</p>
            <p>MetaNetX (MNX) Chemical: MNXM435</p>
            <p>Reactome: 30393</p>
          </html>
        </notes>
      </species>
      <species id="M_glyc_c" name="Glycerol" compartment="C_c" hasOnlySubstanceUnits="true" boundaryCondition="false" constant="false">
        <notes>
          <html xmlns="http://www.w3.org/1999/xhtml">
            <p>FORMULA: C3H8O3</p>
            <p>BioCyc: META:1-ALKYL-SN-GLYCEROL;META:GLYCEROL</p>
            <p>SEED Compound: cpd00100</p>
            <p>UniPathway Compound: UPC00116</p>
            <p>UM-BBD: c0066</p>
            <p>KEGG Compound: C00116;D00028</p>
            <p>BioPath Molecule: Glycerol</p>
            <p>MetaNetX (MNX) Chemical: MNXM89612</p>
            <p>Reactome: 192438</p>
            <p>Human Metabolome Database: HMDB00131</p>
          </html>
        </notes>
      </species>
      <species id="M_lald__D_c" name="D-Lactaldehyde" compartment="C_c" hasOnlySubstanceUnits="true" boundaryCondition="false" constant="false">
        <notes>
          <html xmlns="http://www.w3.org/1999/xhtml">
            <p>FORMULA: C3H6O2</p>
            <p>BioCyc: META:CPD-358</p>
            <p>SEED Compound: cpd00693</p>
            <p>KEGG Compound: C00937</p>
            <p>BioPath Molecule: D-Lactaldehyde</p>
            <p>MetaNetX (MNX) Chemical: MNXM909</p>
            <p>Human Metabolome Database: HMDB06458;HMDB06949</p>
          </html>
        </notes>
      </species>
      <species id="M_lald__L_c" name="L-Lactaldehyde" compartment="C_c" hasOnlySubstanceUnits="true" boundaryCondition="false" constant="false">
        <notes>
          <html xmlns="http://www.w3.org/1999/xhtml">
            <p>FORMULA: C3H6O2</p>
            <p>BioCyc: META:LACTALD</p>
            <p>MetaNetX (MNX) Chemical: MNXM2387</p>
            <p>UniPathway Compound: UPC00424</p>
            <p>KEGG Compound: C00424;C05999</p>
            <p>SEED Compound: cpd00334;cpd03571</p>
            <p>Human Metabolome Database: HMDB03052</p>
          </html>
        </notes>
      </species>
      <species id="M_pacald_c" name="Phenylacetaldehyde" compartment="C_c" hasOnlySubstanceUnits="true" boundaryCondition="false" constant="false">
        <notes>
          <html xmlns="http://www.w3.org/1999/xhtml">
            <p>FORMULA: C8H8O</p>
            <p>BioCyc: META:PHENYLACETALDEHYDE</p>
            <p>SEED Compound: cpd00464</p>
            <p>UniPathway Compound: UPC00601</p>
            <p>UM-BBD: c0210</p>
            <p>KEGG Compound: C00601</p>
            <p>MetaNetX (MNX) Chemical: MNXM473</p>
            <p>Reactome: 500607</p>
            <p>Human Metabolome Database: HMDB06236</p>
          </html>
        </notes>
      </species>
      <species id="M_id3acald_c" name="Indole 3 acetaldehyde C10H9NO" compartment="C_c" hasOnlySubstanceUnits="true" boundaryCondition="false" constant="false">
        <notes>
          <html xmlns="http://www.w3.org/1999/xhtml">
            <p>FORMULA: C10H9NO</p>
            <p>BioCyc: META:INDOLE_ACETALDEHYDE</p>
            <p>SEED Compound: cpd00486</p>
            <p>KEGG Compound: C00637</p>
            <p>BioPath Molecule: Indole-3-acetaldehyde</p>
            <p>MetaNetX (MNX) Chemical: MNXM518</p>
            <p>Human Metabolome Database: HMDB01190</p>
          </html>
        </notes>
      </species>
      <species id="M_ppoh_c" name="1-Propanol" compartment="C_c" hasOnlySubstanceUnits="true" boundaryCondition="false" constant="false">
        <notes>
          <html xmlns="http://www.w3.org/1999/xhtml">
            <p>FORMULA: C3H8O;C3H8O1</p>
            <p>BioCyc: META:PROPANOL</p>
            <p>Human Metabolome Database: HMDB00820</p>
            <p>SEED Compound: cpd03559</p>
            <p>KEGG Compound: C05979</p>
            <p>MetaNetX (MNX) Chemical: MNXM6396</p>
            <p>LipidMaps: LMFA05000101</p>
          </html>
        </notes>
      </species>
      <species id="M_btal_c" name="Butanal" compartment="C_c" hasOnlySubstanceUnits="true" boundaryCondition="false" constant="false">
        <notes>
          <html xmlns="http://www.w3.org/1999/xhtml">
            <p>FORMULA: C4H8O</p>
            <p>BioCyc: META:BUTANAL</p>
            <p>SEED Compound: cpd01011</p>
            <p>KEGG Compound: C01412</p>
            <p>BioPath Molecule: Butanal</p>
            <p>MetaNetX (MNX) Chemical: MNXM1017</p>
            <p>Human Metabolome Database: HMDB03543</p>
          </html>
        </notes>
      </species>
      <species id="M_btoh_c" name="Butanol" compartment="C_c" hasOnlySubstanceUnits="true" boundaryCondition="false" constant="false">
        <notes>
          <html xmlns="http://www.w3.org/1999/xhtml">
            <p>FORMULA: C4H10O</p>
            <p>MetaNetX (MNX) Chemical: MNXM146369</p>
          </html>
        </notes>
      </species>
      <species id="M_pac_c" name="Phenylacetic acid" compartment="C_c" hasOnlySubstanceUnits="true" boundaryCondition="false" constant="false">
        <notes>
          <html xmlns="http://www.w3.org/1999/xhtml">
            <p>FORMULA: C8H7O2</p>
            <p>BioCyc: META:PHENYLACETATE;META:Phenyl-Acetates</p>
            <p>SEED Compound: cpd00430</p>
            <p>UniPathway Compound: UPC07086</p>
            <p>UM-BBD: c0211</p>
            <p>KEGG Compound: C00548;C07086;C15583</p>
            <p>BioPath Molecule: Phenylacetate</p>
            <p>MetaNetX (MNX) Chemical: MNXM497</p>
            <p>Reactome: 177153</p>
            <p>Human Metabolome Database: HMDB00209;HMDB01326;HMDB40733</p>
          </html>
        </notes>
      </species>
      <species id="M_aacald_c" name="Aminoacetaldehyde" compartment="C_c" hasOnlySubstanceUnits="true" boundaryCondition="false" constant="false">
        <notes>
          <html xmlns="http://www.w3.org/1999/xhtml">
            <p>FORMULA: C2H6NO</p>
            <p>BioCyc: META:CPD-1772</p>
            <p>SEED Compound: cpd04122</p>
            <p>UniPathway Compound: UPC06735</p>
            <p>KEGG Compound: C06735</p>
            <p>MetaNetX (MNX) Chemical: MNXM2212</p>
          </html>
        </notes>
      </species>
      <species id="M_amacald_c" name="Aminoacetaldehyde C2H5NO" compartment="C_c" hasOnlySubstanceUnits="true" boundaryCondition="false" constant="false">
        <notes>
          <html xmlns="http://www.w3.org/1999/xhtml">
            <p>FORMULA: C2H5NO</p>
          </html>
        </notes>
      </species>
      <species id="M_glcr_c" name="D-Glucarate" compartment="C_c" hasOnlySubstanceUnits="true" boundaryCondition="false" constant="false">
        <notes>
          <html xmlns="http://www.w3.org/1999/xhtml">
            <p>FORMULA: C6H8O8</p>
            <p>BioCyc: META:D-GLUCARATE</p>
            <p>Human Metabolome Database: HMDB00663;HMDB29881</p>
            <p>SEED Compound: cpd00609</p>
            <p>UniPathway Compound: UPC00818</p>
            <p>KEGG Compound: C00818</p>
            <p>BioPath Molecule: D-Glucarate</p>
            <p>MetaNetX (MNX) Chemical: MNXM744</p>
            <p>LipidMaps: LMFA01170108</p>
          </html>
        </notes>
      </species>
      <species id="M_but_c" name="Butyrate (n-C4:0)" compartment="C_c" hasOnlySubstanceUnits="true" boundaryCondition="false" constant="false">
        <notes>
          <html xmlns="http://www.w3.org/1999/xhtml">
            <p>FORMULA: C4H7O2</p>
            <p>BioCyc: META:BUTYRIC_ACID</p>
            <p>Human Metabolome Database: HMDB00039</p>
            <p>SEED Compound: cpd00211</p>
            <p>UniPathway Compound: UPC00246</p>
            <p>UM-BBD: c0035</p>
            <p>KEGG Compound: C00246</p>
            <p>BioPath Molecule: Butanoate</p>
            <p>MetaNetX (MNX) Chemical: MNXM458</p>
            <p>LipidMaps: LMFA01010004</p>
          </html>
        </notes>
      </species>
      <species id="M_hxa_c" name="Hexanoate (n-C6:0)" compartment="C_c" hasOnlySubstanceUnits="true" boundaryCondition="false" constant="false">
        <notes>
          <html xmlns="http://www.w3.org/1999/xhtml">
            <p>FORMULA: C6H11O2</p>
            <p>BioCyc: META:HEXANOATE</p>
            <p>Human Metabolome Database: HMDB00535;HMDB61883</p>
            <p>SEED Compound: cpd01113</p>
            <p>KEGG Compound: C01585</p>
            <p>MetaNetX (MNX) Chemical: MNXM1653</p>
            <p>LipidMaps: LMFA01010006</p>
          </html>
        </notes>
      </species>
      <species id="M_hxal_c" name="Hexanal C6H12O" compartment="C_c" hasOnlySubstanceUnits="true" boundaryCondition="false" constant="false">
        <notes>
          <html xmlns="http://www.w3.org/1999/xhtml">
            <p>FORMULA: C6H12O</p>
          </html>
        </notes>
      </species>
      <species id="M_dha_c" name="Dihydroxyacetone" compartment="C_c" hasOnlySubstanceUnits="true" boundaryCondition="false" constant="false">
        <notes>
          <html xmlns="http://www.w3.org/1999/xhtml">
            <p>FORMULA: C3H6O3</p>
            <p>BioCyc: META:DIHYDROXYACETONE</p>
            <p>MetaNetX (MNX) Chemical: MNXM460</p>
            <p>UniPathway Compound: UPC00184</p>
            <p>KEGG Compound: C00184;D07841</p>
            <p>SEED Compound: cpd00157</p>
            <p>Human Metabolome Database: HMDB01882</p>
          </html>
        </notes>
      </species>
      <species id="M_dhap_c" name="Dihydroxyacetone phosphate" compartment="C_c" hasOnlySubstanceUnits="true" boundaryCondition="false" constant="false">
        <notes>
          <html xmlns="http://www.w3.org/1999/xhtml">
            <p>FORMULA: C3H5O6P</p>
            <p>BioCyc: META:DIHYDROXY-ACETONE-PHOSPHATE</p>
            <p>SEED Compound: cpd00095</p>
            <p>UniPathway Compound: UPC00111</p>
            <p>KEGG Compound: C00111</p>
            <p>BioPath Molecule: 2-Glycerone_phosphate</p>
            <p>MetaNetX (MNX) Chemical: MNXM77</p>
            <p>Reactome: 188451;390404;75970</p>
            <p>Human Metabolome Database: HMDB01473;HMDB11735</p>
          </html>
        </notes>
      </species>
      <species id="M_alltt_c" name="Allantoate" compartment="C_c" hasOnlySubstanceUnits="true" boundaryCondition="false" constant="false">
        <notes>
          <html xmlns="http://www.w3.org/1999/xhtml">
            <p>FORMULA: C4H7N4O4</p>
            <p>BioCyc: META:ALLANTOATE</p>
            <p>SEED Compound: cpd00388</p>
            <p>UniPathway Compound: UPC00499</p>
            <p>KEGG Compound: C00499</p>
            <p>BioPath Molecule: Allantoate</p>
            <p>MetaNetX (MNX) Chemical: MNXM584</p>
            <p>Human Metabolome Database: HMDB01209</p>
          </html>
        </notes>
      </species>
      <species id="M_urdglyc_c" name="(-)-Ureidoglycolate" compartment="C_c" hasOnlySubstanceUnits="true" boundaryCondition="false" constant="false">
        <notes>
          <html xmlns="http://www.w3.org/1999/xhtml">
            <p>FORMULA: C3H5N2O4</p>
            <p>BioCyc: META:CPD-1091</p>
            <p>MetaNetX (MNX) Chemical: MNXM490</p>
            <p>UniPathway Compound: UPC00603</p>
            <p>KEGG Compound: C00603;C02766</p>
            <p>BioPath Molecule: Ureidoglycolate</p>
            <p>SEED Compound: cpd00465;cpd01786</p>
            <p>Human Metabolome Database: HMDB01005</p>
          </html>
        </notes>
      </species>
      <species id="M_alltn_c" name="Allantoin" compartment="C_c" hasOnlySubstanceUnits="true" boundaryCondition="false" constant="false">
        <notes>
          <html xmlns="http://www.w3.org/1999/xhtml">
            <p>FORMULA: C4H5N4O3;C4H6N4O3</p>
            <p>BioCyc: META:ALLANTOIN</p>
            <p>SEED Compound: cpd01092</p>
            <p>KEGG Compound: C01551;D00121</p>
            <p>BioPath Molecule: Allantoin</p>
            <p>MetaNetX (MNX) Chemical: MNXM612</p>
            <p>Human Metabolome Database: HMDB00462</p>
          </html>
        </notes>
      </species>
      <species id="M_alltn_p" name="Allantoin" compartment="C_p" hasOnlySubstanceUnits="true" boundaryCondition="false" constant="false">
        <notes>
          <html xmlns="http://www.w3.org/1999/xhtml">
            <p>FORMULA: C4H5N4O3;C4H6N4O3</p>
            <p>BioCyc: META:ALLANTOIN</p>
            <p>SEED Compound: cpd01092</p>
            <p>KEGG Compound: C01551;D00121</p>
            <p>BioPath Molecule: Allantoin</p>
            <p>MetaNetX (MNX) Chemical: MNXM612</p>
            <p>Human Metabolome Database: HMDB00462</p>
          </html>
        </notes>
      </species>
      <species id="M_pe160_p" name="Phosphatidylethanolamine (dihexadecanoyl, n-C16:0)" compartment="C_p" hasOnlySubstanceUnits="true" boundaryCondition="false" constant="false">
        <notes>
          <html xmlns="http://www.w3.org/1999/xhtml">
            <p>FORMULA: C37H74N1O8P1</p>
            <p>Human Metabolome Database: HMDB05317;HMDB08923</p>
            <p>BioCyc: META:CPD-12819</p>
            <p>LipidMaps: LMGP02010037</p>
            <p>MetaNetX (MNX) Chemical: MNXM32178</p>
            <p>SEED Compound: cpd15531</p>
          </html>
        </notes>
      </species>
      <species id="M_pg160_p" name="Phosphatidylglycerol (dihexadecanoyl, n-C16:0)" compartment="C_p" hasOnlySubstanceUnits="true" boundaryCondition="false" constant="false">
        <notes>
          <html xmlns="http://www.w3.org/1999/xhtml">
            <p>FORMULA: C38H74O10P1</p>
            <p>Human Metabolome Database: HMDB10570</p>
            <p>BioCyc: META:CPD-8260</p>
            <p>LipidMaps: LMGP04010986</p>
            <p>MetaNetX (MNX) Chemical: MNXM32179</p>
            <p>SEED Compound: cpd15538</p>
          </html>
        </notes>
      </species>
      <species id="M_malt_c" name="Maltose" compartment="C_c" hasOnlySubstanceUnits="true" boundaryCondition="false" constant="false">
        <notes>
          <html xmlns="http://www.w3.org/1999/xhtml">
            <p>FORMULA: C12H22O11</p>
            <p>BioCyc: META:MALTOSE</p>
            <p>SEED Compound: cpd00179</p>
            <p>UniPathway Compound: UPC00208</p>
            <p>UM-BBD: c1563</p>
            <p>KEGG Compound: C00208;D00044;G00275</p>
            <p>MetaNetX (MNX) Chemical: MNXM165</p>
            <p>Reactome: 188986;868706</p>
          </html>
        </notes>
      </species>
      <species id="M_maltpt_c" name="Maltopentaose" compartment="C_c" hasOnlySubstanceUnits="true" boundaryCondition="false" constant="false">
        <notes>
          <html xmlns="http://www.w3.org/1999/xhtml">
            <p>FORMULA: C30H52O26</p>
            <p>BioCyc: META:CPD-13237;META:MALTOPENTAOSE</p>
            <p>SEED Compound: cpd03720;cpd15495</p>
            <p>KEGG Compound: C06218;G00546</p>
            <p>BioPath Molecule: Cellulose_(n+2)</p>
            <p>MetaNetX (MNX) Chemical: MNXM1538</p>
            <p>Human Metabolome Database: HMDB12254</p>
          </html>
        </notes>
      </species>
      <species id="M_man_c" name="D-Mannose" compartment="C_c" hasOnlySubstanceUnits="true" boundaryCondition="false" constant="false">
        <notes>
          <html xmlns="http://www.w3.org/1999/xhtml">
            <p>FORMULA: C6H12O6</p>
            <p>BioCyc: META:D-mannopyranose</p>
            <p>SEED Compound: cpd00138</p>
            <p>UM-BBD: c1561</p>
            <p>KEGG Compound: C00159</p>
            <p>MetaNetX (MNX) Chemical: MNXM182</p>
            <p>Reactome: 964752</p>
            <p>Human Metabolome Database: HMDB00169</p>
          </html>
        </notes>
      </species>
      <species id="M_2dmmql8_c" name="2-Demethylmenaquinol 8" compartment="C_c" hasOnlySubstanceUnits="true" boundaryCondition="false" constant="false">
        <notes>
          <html xmlns="http://www.w3.org/1999/xhtml">
            <p>FORMULA: C50H72O2</p>
            <p>BioCyc: META:CPD0-2129;META:CPD-12115</p>
            <p>SEED Compound: cpd15353</p>
            <p>MetaNetX (MNX) Chemical: MNXM558</p>
          </html>
        </notes>
      </species>
      <species id="M_mql8_c" name="Menaquinol 8" compartment="C_c" hasOnlySubstanceUnits="true" boundaryCondition="false" constant="false">
        <notes>
          <html xmlns="http://www.w3.org/1999/xhtml">
            <p>FORMULA: C51H74O2</p>
            <p>BioCyc: META:REDUCED-MENAQUINONE</p>
            <p>SEED Compound: cpd15499</p>
            <p>MetaNetX (MNX) Chemical: MNXM223</p>
          </html>
        </notes>
      </species>
      <species id="M_mql7_c" name="Menaquinol 7 C46H66O2" compartment="C_c" hasOnlySubstanceUnits="true" boundaryCondition="false" constant="false">
        <notes>
          <html xmlns="http://www.w3.org/1999/xhtml">
            <p>FORMULA: C46H66O2</p>
          </html>
        </notes>
      </species>
      <species id="M_2dmmq8_c" name="2-Demethylmenaquinone 8" compartment="C_c" hasOnlySubstanceUnits="true" boundaryCondition="false" constant="false">
        <notes>
          <html xmlns="http://www.w3.org/1999/xhtml">
            <p>FORMULA: C50H70O2</p>
            <p>MetaNetX (MNX) Chemical: MNXM2178</p>
            <p>LipidMaps: LMPR02030027</p>
            <p>SEED Compound: cpd15352</p>
            <p>BioCyc: META:DEMETHYLMENAQUINONE</p>
          </html>
        </notes>
      </species>
      <species id="M_mqn8_c" name="Menaquinone 8" compartment="C_c" hasOnlySubstanceUnits="true" boundaryCondition="false" constant="false">
        <notes>
          <html xmlns="http://www.w3.org/1999/xhtml">
            <p>FORMULA: C51H72O2</p>
            <p>BioCyc: META:CPD-9728</p>
            <p>SEED Compound: cpd15500</p>
            <p>MetaNetX (MNX) Chemical: MNXM509</p>
          </html>
        </notes>
      </species>
      <species id="M_amp_e" name="AMP" compartment="C_e" hasOnlySubstanceUnits="true" boundaryCondition="false" constant="false">
        <notes>
          <html xmlns="http://www.w3.org/1999/xhtml">
            <p>FORMULA: C10H12N5O7P</p>
            <p>BioCyc: META:AMP;META:AMP-GROUP;META:CPD0-1139</p>
            <p>SEED Compound: cpd00018</p>
            <p>UniPathway Compound: UPC00020</p>
            <p>KEGG Compound: C00020;D02769;D06299</p>
            <p>BioPath Molecule: Adenosine-5-prime-phosphate</p>
            <p>MetaNetX (MNX) Chemical: MNXM14</p>
            <p>Reactome: 164121;389620</p>
            <p>Human Metabolome Database: HMDB00045</p>
          </html>
        </notes>
      </species>
      <species id="M_cgly_c" name="Cys-Gly" compartment="C_c" hasOnlySubstanceUnits="true" boundaryCondition="false" constant="false">
        <notes>
          <html xmlns="http://www.w3.org/1999/xhtml">
            <p>FORMULA: C5H10N2O3S</p>
            <p>BioCyc: META:CYS-GLY</p>
            <p>SEED Compound: cpd01017</p>
            <p>KEGG Compound: C01419</p>
            <p>BioPath Molecule: L-Cysteinylglycine</p>
            <p>MetaNetX (MNX) Chemical: MNXM683</p>
            <p>Reactome: 1247904</p>
            <p>Human Metabolome Database: HMDB00078;HMDB28775</p>
          </html>
        </notes>
      </species>
      <species id="M_cgly_e" name="Cys-Gly" compartment="C_e" hasOnlySubstanceUnits="true" boundaryCondition="false" constant="false">
        <notes>
          <html xmlns="http://www.w3.org/1999/xhtml">
            <p>FORMULA: C5H10N2O3S</p>
            <p>BioCyc: META:CYS-GLY</p>
            <p>SEED Compound: cpd01017</p>
            <p>KEGG Compound: C01419</p>
            <p>BioPath Molecule: L-Cysteinylglycine</p>
            <p>MetaNetX (MNX) Chemical: MNXM683</p>
            <p>Reactome: 1247904</p>
            <p>Human Metabolome Database: HMDB00078;HMDB28775</p>
          </html>
        </notes>
      </species>
      <species id="M_pro__L_c" name="L-Proline" compartment="C_c" hasOnlySubstanceUnits="true" boundaryCondition="false" constant="false">
        <notes>
          <html xmlns="http://www.w3.org/1999/xhtml">
            <p>FORMULA: C5H9NO2</p>
            <p>BioCyc: META:PRO</p>
            <p>SEED Compound: cpd00129</p>
            <p>UniPathway Compound: UPC00148</p>
            <p>KEGG Compound: C00148;D00035</p>
            <p>BioPath Molecule: L-Proline</p>
            <p>MetaNetX (MNX) Chemical: MNXM114</p>
            <p>Reactome: 113538;352033;379717</p>
            <p>Human Metabolome Database: HMDB00162</p>
          </html>
        </notes>
      </species>
      <species id="M_progly_c" name="L-Prolinylglycine" compartment="C_c" hasOnlySubstanceUnits="true" boundaryCondition="false" constant="false">
        <notes>
          <html xmlns="http://www.w3.org/1999/xhtml">
            <p>FORMULA: C7H12N2O3</p>
            <p>MetaNetX (MNX) Chemical: MNXM7481</p>
            <p>Human Metabolome Database: HMDB11178</p>
            <p>SEED Compound: cpd15551</p>
            <p>BioCyc: META:CPD0-2182</p>
          </html>
        </notes>
      </species>
      <species id="M_amp_p" name="AMP" compartment="C_p" hasOnlySubstanceUnits="true" boundaryCondition="false" constant="false">
        <notes>
          <html xmlns="http://www.w3.org/1999/xhtml">
            <p>FORMULA: C10H12N5O7P</p>
            <p>BioCyc: META:AMP;META:AMP-GROUP;META:CPD0-1139</p>
            <p>SEED Compound: cpd00018</p>
            <p>UniPathway Compound: UPC00020</p>
            <p>KEGG Compound: C00020;D02769;D06299</p>
            <p>BioPath Molecule: Adenosine-5-prime-phosphate</p>
            <p>MetaNetX (MNX) Chemical: MNXM14</p>
            <p>Reactome: 164121;389620</p>
            <p>Human Metabolome Database: HMDB00045</p>
          </html>
        </notes>
      </species>
      <species id="M_malt_e" name="Maltose" compartment="C_e" hasOnlySubstanceUnits="true" boundaryCondition="false" constant="false">
        <notes>
          <html xmlns="http://www.w3.org/1999/xhtml">
            <p>FORMULA: C12H22O11</p>
            <p>BioCyc: META:MALTOSE</p>
            <p>SEED Compound: cpd00179</p>
            <p>UniPathway Compound: UPC00208</p>
            <p>UM-BBD: c1563</p>
            <p>KEGG Compound: C00208;D00044;G00275</p>
            <p>MetaNetX (MNX) Chemical: MNXM165</p>
            <p>Reactome: 188986;868706</p>
          </html>
        </notes>
      </species>
      <species id="M_anhgm_e" name="N-Acetyl-D-glucosamine(anhydrous)N-Acetylmuramic acid" compartment="C_e" hasOnlySubstanceUnits="true" boundaryCondition="false" constant="false">
        <notes>
          <html xmlns="http://www.w3.org/1999/xhtml">
            <p>FORMULA: C19H29N2O12</p>
            <p>SEED Compound: cpd15396</p>
            <p>MetaNetX (MNX) Chemical: MNXM3060</p>
          </html>
        </notes>
      </species>
      <species id="M_nmn_c" name="NMN" compartment="C_c" hasOnlySubstanceUnits="true" boundaryCondition="false" constant="false">
        <notes>
          <html xmlns="http://www.w3.org/1999/xhtml">
            <p>FORMULA: C11H14N2O8P;C11H13N2O8P</p>
            <p>BioCyc: META:NICOTINAMIDE_NUCLEOTIDE</p>
            <p>MetaNetX (MNX) Chemical: MNXM355</p>
            <p>UniPathway Compound: UPC00455</p>
            <p>KEGG Compound: C00455</p>
            <p>BioPath Molecule: Nicotinamide_D-ribonucleotide</p>
            <p>SEED Compound: cpd00355</p>
            <p>Human Metabolome Database: HMDB00229;HMDB59645</p>
          </html>
        </notes>
      </species>
      <species id="M_pran_c" name="N-(5-Phospho-D-ribosyl)anthranilate" compartment="C_c" hasOnlySubstanceUnits="true" boundaryCondition="false" constant="false">
        <notes>
          <html xmlns="http://www.w3.org/1999/xhtml">
            <p>FORMULA: C12H13NO9P</p>
            <p>BioCyc: META:N-5-PHOSPHORIBOSYL-ANTHRANILATE</p>
            <p>SEED Compound: cpd02642</p>
            <p>UniPathway Compound: UPC04302</p>
            <p>KEGG Compound: C04302</p>
            <p>BioPath Molecule: N-(5-prime-phosphoribosyl)-anthranilate</p>
            <p>MetaNetX (MNX) Chemical: MNXM1489</p>
          </html>
        </notes>
      </species>
      <species id="M_hisp_c" name="L-Histidinol phosphate" compartment="C_c" hasOnlySubstanceUnits="true" boundaryCondition="false" constant="false">
        <notes>
          <html xmlns="http://www.w3.org/1999/xhtml">
            <p>FORMULA: C6H11N3O4P</p>
            <p>BioCyc: META:L-HISTIDINOL-P</p>
            <p>SEED Compound: cpd00807</p>
            <p>UniPathway Compound: UPC01100</p>
            <p>KEGG Compound: C01100</p>
            <p>BioPath Molecule: L-Histidinol_phosphate</p>
            <p>MetaNetX (MNX) Chemical: MNXM1482</p>
          </html>
        </notes>
      </species>
      <species id="M_imacp_c" name="3-(Imidazol-4-yl)-2-oxopropyl phosphate" compartment="C_c" hasOnlySubstanceUnits="true" boundaryCondition="false" constant="false">
        <notes>
          <html xmlns="http://www.w3.org/1999/xhtml">
            <p>FORMULA: C6H7N2O5P;C6H8N2O5P</p>
            <p>BioCyc: META:IMIDAZOLE-ACETOL-P</p>
            <p>SEED Compound: cpd00930</p>
            <p>UniPathway Compound: UPC01267</p>
            <p>KEGG Compound: C01267</p>
            <p>BioPath Molecule: 3-(Imidazol-4-yl)-2-oxopropyl_phosphate</p>
            <p>MetaNetX (MNX) Chemical: MNXM1456</p>
            <p>Human Metabolome Database: HMDB12236</p>
          </html>
        </notes>
      </species>
      <species id="M_6a2ohxnt_c" name="6-Amino-2-oxohexanoate" compartment="C_c" hasOnlySubstanceUnits="true" boundaryCondition="false" constant="false">
        <notes>
          <html xmlns="http://www.w3.org/1999/xhtml">
            <p>FORMULA: C6H11NO3</p>
            <p>BioCyc: META:2-KETO-6-AMINO-CAPROATE</p>
            <p>SEED Compound: cpd02074</p>
            <p>KEGG Compound: C03239</p>
            <p>BioPath Molecule: 6-Amino-2-oxohexanoate</p>
            <p>MetaNetX (MNX) Chemical: MNXM916</p>
            <p>Human Metabolome Database: HMDB12151</p>
          </html>
        </notes>
      </species>
      <species id="M_ap4a_c" name="P1,P4-Bis(5&apos;-adenosyl) tetraphosphate" compartment="C_c" hasOnlySubstanceUnits="true" boundaryCondition="false" constant="false">
        <notes>
          <html xmlns="http://www.w3.org/1999/xhtml">
            <p>FORMULA: C20H24N10O19P4</p>
            <p>BioCyc: META:ADENOSYL-P4</p>
            <p>Human Metabolome Database: HMDB01211;HMDB06502</p>
            <p>MetaNetX (MNX) Chemical: MNXM1089</p>
            <p>KEGG Compound: C01260</p>
            <p>SEED Compound: cpd00924</p>
          </html>
        </notes>
      </species>
      <species id="M_thdp_c" name="2,3,4,5-Tetrahydrodipicolinate" compartment="C_c" hasOnlySubstanceUnits="true" boundaryCondition="false" constant="false">
        <notes>
          <html xmlns="http://www.w3.org/1999/xhtml">
            <p>FORMULA: C7H7NO4</p>
            <p>BioCyc: META:DELTA1-PIPERIDEINE-2-6-DICARBOXYLATE</p>
            <p>SEED Compound: cpd02465</p>
            <p>UniPathway Compound: UPC03972</p>
            <p>KEGG Compound: C03972</p>
            <p>BioPath Molecule: delta1-Piperidine-2,6-dicarboxylate</p>
            <p>MetaNetX (MNX) Chemical: MNXM480</p>
            <p>Human Metabolome Database: HMDB12289</p>
          </html>
        </notes>
      </species>
      <species id="M_4ppcys_c" name="N-((R)-4-Phosphopantothenoyl)-L-cysteine" compartment="C_c" hasOnlySubstanceUnits="true" boundaryCondition="false" constant="false">
        <notes>
          <html xmlns="http://www.w3.org/1999/xhtml">
            <p>FORMULA: C12H20N2O9PS;C12H19N2O9PS</p>
            <p>BioCyc: META:R-4-PHOSPHOPANTOTHENOYL-L-CYSTEINE</p>
            <p>SEED Compound: cpd02666</p>
            <p>UniPathway Compound: UPC04352</p>
            <p>KEGG Compound: C04352</p>
            <p>BioPath Molecule: (R)-4-prime-Phosphopantothenoyl-L-cysteine</p>
            <p>MetaNetX (MNX) Chemical: MNXM483</p>
            <p>Reactome: 196834</p>
            <p>Human Metabolome Database: HMDB01117</p>
          </html>
        </notes>
      </species>
      <species id="M_5aptn_c" name="5-Aminopentanoate" compartment="C_c" hasOnlySubstanceUnits="true" boundaryCondition="false" constant="false">
        <notes>
          <html xmlns="http://www.w3.org/1999/xhtml">
            <p>FORMULA: C5H11NO2</p>
            <p>BioCyc: META:5-AMINOPENTANOATE</p>
            <p>Human Metabolome Database: HMDB03355</p>
            <p>SEED Compound: cpd00339</p>
            <p>UniPathway Compound: UPC00431</p>
            <p>KEGG Compound: C00431</p>
            <p>BioPath Molecule: 5-Aminopentanoate</p>
            <p>MetaNetX (MNX) Chemical: MNXM792</p>
            <p>LipidMaps: LMFA01100040</p>
          </html>
        </notes>
      </species>
      <species id="M_5apentam_c" name="5-Aminopentanamide" compartment="C_c" hasOnlySubstanceUnits="true" boundaryCondition="false" constant="false">
        <notes>
          <html xmlns="http://www.w3.org/1999/xhtml">
            <p>FORMULA: C5H12N2O</p>
            <p>BioCyc: META:5-AMINOPENTANAMIDE</p>
            <p>Human Metabolome Database: HMDB12176</p>
            <p>MetaNetX (MNX) Chemical: MNXM2090</p>
            <p>KEGG Compound: C00990</p>
            <p>SEED Compound: cpd00729</p>
          </html>
        </notes>
      </species>
      <species id="M_nh3_c" name="Ammonia" compartment="C_c" hasOnlySubstanceUnits="true" boundaryCondition="false" constant="false">
        <notes>
          <html xmlns="http://www.w3.org/1999/xhtml">
            <p>FORMULA: H3N</p>
            <p>BioCyc: META:AMMONIA;META:AMMONIUM;META:SUBSTITUTED-AMINE</p>
            <p>SEED Compound: cpd03811</p>
            <p>UniPathway Compound: UPC00014</p>
            <p>UM-BBD: c1581</p>
            <p>KEGG Compound: C00014;C01342;D02915;D02916</p>
            <p>BioPath Molecule: Ammonia;Ammonium-ion</p>
            <p>MetaNetX (MNX) Chemical: MNXM15</p>
            <p>Reactome: 113561;140912;2022135;29382;31633;389843</p>
            <p>Human Metabolome Database: HMDB00051;HMDB41827</p>
          </html>
        </notes>
      </species>
      <species id="M_glyc3p_c" name="Glycerol 3-phosphate" compartment="C_c" hasOnlySubstanceUnits="true" boundaryCondition="false" constant="false">
        <notes>
          <html xmlns="http://www.w3.org/1999/xhtml">
            <p>FORMULA: C3H7O6P</p>
            <p>BioCyc: META:GLYCEROL-3P</p>
            <p>SEED Compound: cpd00080</p>
            <p>UniPathway Compound: UPC00093</p>
            <p>KEGG Compound: C00093</p>
            <p>BioPath Molecule: sn-Glycerol_3-phosphate</p>
            <p>MetaNetX (MNX) Chemical: MNXM66</p>
            <p>Reactome: 188458;76114</p>
            <p>Human Metabolome Database: HMDB00126;HMDB02722</p>
          </html>
        </notes>
      </species>
      <species id="M_lys__L_c" name="L-Lysine" compartment="C_c" hasOnlySubstanceUnits="true" boundaryCondition="false" constant="false">
        <notes>
          <html xmlns="http://www.w3.org/1999/xhtml">
            <p>FORMULA: C6H15N2O2</p>
            <p>BioCyc: META:LYS</p>
            <p>SEED Compound: cpd00039</p>
            <p>UniPathway Compound: UPC00047</p>
            <p>KEGG Compound: C00047;D02304</p>
            <p>BioPath Molecule: L-Lysine</p>
            <p>MetaNetX (MNX) Chemical: MNXM78</p>
            <p>Reactome: 29444;351979;351991</p>
            <p>Human Metabolome Database: HMDB00182</p>
          </html>
        </notes>
      </species>
      <species id="M_dpcoa_c" name="Dephospho-CoA" compartment="C_c" hasOnlySubstanceUnits="true" boundaryCondition="false" constant="false">
        <notes>
          <html xmlns="http://www.w3.org/1999/xhtml">
            <p>FORMULA: C21H33N7O13P2S</p>
            <p>BioCyc: META:DEPHOSPHO-COA</p>
            <p>Human Metabolome Database: HMDB01373</p>
            <p>SEED Compound: cpd00655</p>
            <p>UniPathway Compound: UPC00882</p>
            <p>KEGG Compound: C00882</p>
            <p>BioPath Molecule: Dephospho-CoA</p>
            <p>MetaNetX (MNX) Chemical: MNXM481</p>
            <p>Reactome: 196778</p>
            <p>LipidMaps: LMFA07050315</p>
          </html>
        </notes>
      </species>
      <species id="M_5aprbu_c" name="5-Amino-6-(5&apos;-phosphoribitylamino)uracil" compartment="C_c" hasOnlySubstanceUnits="true" boundaryCondition="false" constant="false">
        <notes>
          <html xmlns="http://www.w3.org/1999/xhtml">
            <p>FORMULA: C9H15N4O9P</p>
            <p>BioCyc: META:CPD-1086</p>
            <p>MetaNetX (MNX) Chemical: MNXM1178</p>
            <p>UniPathway Compound: UPC04454</p>
            <p>KEGG Compound: C04454</p>
            <p>SEED Compound: cpd02720</p>
            <p>Human Metabolome Database: HMDB03841</p>
          </html>
        </notes>
      </species>
      <species id="M_5apru_c" name="5-Amino-6-(5&apos;-phosphoribosylamino)uracil" compartment="C_c" hasOnlySubstanceUnits="true" boundaryCondition="false" constant="false">
        <notes>
          <html xmlns="http://www.w3.org/1999/xhtml">
            <p>FORMULA: C9H13N4O9P</p>
            <p>BioCyc: META:CPD-602</p>
            <p>SEED Compound: cpd00931</p>
            <p>UniPathway Compound: UPC01268</p>
            <p>KEGG Compound: C01268</p>
            <p>MetaNetX (MNX) Chemical: MNXM1532</p>
          </html>
        </notes>
      </species>
      <species id="M_oxptn_c" name="5-Oxopentanoate" compartment="C_c" hasOnlySubstanceUnits="true" boundaryCondition="false" constant="false">
        <notes>
          <html xmlns="http://www.w3.org/1999/xhtml">
            <p>FORMULA: C5H7O3</p>
            <p>BioCyc: META:CPD-280</p>
            <p>Human Metabolome Database: HMDB12233</p>
            <p>SEED Compound: cpd02089</p>
            <p>UniPathway Compound: UPC03273</p>
            <p>KEGG Compound: C03273</p>
            <p>MetaNetX (MNX) Chemical: MNXM1410</p>
            <p>LipidMaps: LMFA01060161</p>
          </html>
        </notes>
      </species>
      <species id="M_arab__D_c" name="D Arabinose C5H10O5" compartment="C_c" hasOnlySubstanceUnits="true" boundaryCondition="false" constant="false">
        <notes>
          <html xmlns="http://www.w3.org/1999/xhtml">
            <p>FORMULA: C5H10O5</p>
            <p>BioCyc: META:CPD-12047;META:CPD-12049;META:D-arabinopyranose</p>
            <p>SEED Compound: cpd00185</p>
            <p>UniPathway Compound: UPC00216</p>
            <p>KEGG Compound: C00216</p>
            <p>MetaNetX (MNX) Chemical: MNXM544</p>
          </html>
        </notes>
      </species>
      <species id="M_rbl__D_c" name="D-Ribulose" compartment="C_c" hasOnlySubstanceUnits="true" boundaryCondition="false" constant="false">
        <notes>
          <html xmlns="http://www.w3.org/1999/xhtml">
            <p>FORMULA: C5H10O5</p>
            <p>BioCyc: META:D-RIBULOSE</p>
            <p>SEED Compound: cpd00258;cpd05268</p>
            <p>KEGG Compound: C00309;C08354</p>
            <p>BioPath Molecule: D-Ribulose</p>
            <p>MetaNetX (MNX) Chemical: MNXM41271</p>
            <p>Human Metabolome Database: HMDB00621</p>
          </html>
        </notes>
      </species>
      <species id="M_arachcoa_c" name="Arachidyl coenzyme A" compartment="C_c" hasOnlySubstanceUnits="true" boundaryCondition="false" constant="false">
        <notes>
          <html xmlns="http://www.w3.org/1999/xhtml">
            <p>FORMULA: C41H70N7O17P3S</p>
            <p>SEED Compound: cpd15931</p>
            <p>MetaNetX (MNX) Chemical: MNXM3215</p>
          </html>
        </notes>
      </species>
      <species id="M_arach_c" name="Arachidic acid" compartment="C_c" hasOnlySubstanceUnits="true" boundaryCondition="false" constant="false">
        <notes>
          <html xmlns="http://www.w3.org/1999/xhtml">
            <p>FORMULA: C20H39O2</p>
            <p>BioCyc: META:ARACHIDIC_ACID</p>
            <p>Human Metabolome Database: HMDB02212</p>
            <p>SEED Compound: cpd03848</p>
            <p>KEGG Compound: C06425</p>
            <p>MetaNetX (MNX) Chemical: MNXM2976</p>
            <p>LipidMaps: LMFA01010020</p>
          </html>
        </notes>
      </species>
      <species id="M_arachACP_c" name="Eicosanoyl-ACP (n-C20:0)" compartment="C_c" hasOnlySubstanceUnits="true" boundaryCondition="false" constant="false">
        <notes>
          <html xmlns="http://www.w3.org/1999/xhtml">
            <p>FORMULA: C31H59N2O8PRS</p>
            <p>MetaNetX (MNX) Chemical: MNXM5733</p>
          </html>
        </notes>
      </species>
      <species id="M_rbl__L_c" name="L-Ribulose" compartment="C_c" hasOnlySubstanceUnits="true" boundaryCondition="false" constant="false">
        <notes>
          <html xmlns="http://www.w3.org/1999/xhtml">
            <p>FORMULA: C5H10O5</p>
            <p>BioCyc: META:D-XYLULOSE;META:L-RIBULOSE</p>
            <p>SEED Compound: cpd00259;cpd00397</p>
            <p>UniPathway Compound: UPC00310;UPC00508</p>
            <p>KEGG Compound: C00310;C00508</p>
            <p>BioPath Molecule: D-Xylulose;L-Ribulose</p>
            <p>MetaNetX (MNX) Chemical: MNXM685</p>
            <p>Human Metabolome Database: HMDB00654;HMDB01644;HMDB03371</p>
          </html>
        </notes>
      </species>
      <species id="M_arab__L_p" name="L-Arabinose" compartment="C_p" hasOnlySubstanceUnits="true" boundaryCondition="false" constant="false">
        <notes>
          <html xmlns="http://www.w3.org/1999/xhtml">
            <p>FORMULA: C5H10O5</p>
            <p>BioCyc: META:L-arabinopyranose</p>
            <p>MetaNetX (MNX) Chemical: MNXM461</p>
            <p>UniPathway Compound: UPC00259</p>
            <p>KEGG Compound: C00259</p>
            <p>SEED Compound: cpd00224</p>
            <p>Human Metabolome Database: HMDB00487;HMDB00646</p>
          </html>
        </notes>
      </species>
      <species id="M_fe3_e" name="Fe3+" compartment="C_e" hasOnlySubstanceUnits="true" boundaryCondition="false" constant="false">
        <notes>
          <html xmlns="http://www.w3.org/1999/xhtml">
            <p>FORMULA: Fe</p>
            <p>BioCyc: META:FE+3</p>
            <p>SEED Compound: cpd10516</p>
            <p>KEGG Compound: C14819</p>
            <p>BioPath Molecule: Fe3+</p>
            <p>MetaNetX (MNX) Chemical: MNXM196</p>
            <p>Reactome: 111736;912516;912519;917943;917966</p>
            <p>Human Metabolome Database: HMDB12943</p>
          </html>
        </notes>
      </species>
      <species id="M_fe2_c" name="Fe2+" compartment="C_c" hasOnlySubstanceUnits="true" boundaryCondition="false" constant="false">
        <notes>
          <html xmlns="http://www.w3.org/1999/xhtml">
            <p>FORMULA: Fe</p>
            <p>BioCyc: META:FE+2</p>
            <p>SEED Compound: cpd10515</p>
            <p>UniPathway Compound: UPC14818</p>
            <p>KEGG Compound: C14818</p>
            <p>BioPath Molecule: Fe2+</p>
            <p>MetaNetX (MNX) Chemical: MNXM111</p>
            <p>Reactome: 113531;435347;71067</p>
            <p>Human Metabolome Database: HMDB00692</p>
          </html>
        </notes>
      </species>
      <species id="M_fmnh2_c" name="Reduced FMN" compartment="C_c" hasOnlySubstanceUnits="true" boundaryCondition="false" constant="false">
        <notes>
          <html xmlns="http://www.w3.org/1999/xhtml">
            <p>FORMULA: C17H21N4O9P</p>
            <p>BioCyc: META:FMNH2</p>
            <p>SEED Compound: cpd01270</p>
            <p>UniPathway Compound: UPC01847</p>
            <p>KEGG Compound: C01847</p>
            <p>BioPath Molecule: Flavinmononucleotide_(FMNH2)_(reduced,_linked_with_enzyme)</p>
            <p>MetaNetX (MNX) Chemical: MNXM208</p>
            <p>Human Metabolome Database: HMDB01142</p>
          </html>
        </notes>
      </species>
      <species id="M_rbflvrd_c" name="Reduced riboflavin" compartment="C_c" hasOnlySubstanceUnits="true" boundaryCondition="false" constant="false">
        <notes>
          <html xmlns="http://www.w3.org/1999/xhtml">
            <p>FORMULA: C17H22N4O6</p>
            <p>KEGG Compound: C01007</p>
            <p>MetaNetX (MNX) Chemical: MNXM1246</p>
            <p>SEED Compound: cpd00739</p>
            <p>BioCyc: META:CPD-316</p>
          </html>
        </notes>
      </species>
      <species id="M_arbt_e" name="Arbutin" compartment="C_e" hasOnlySubstanceUnits="true" boundaryCondition="false" constant="false">
        <notes>
          <html xmlns="http://www.w3.org/1999/xhtml">
            <p>FORMULA: C12H16O7</p>
            <p>BioCyc: META:HYDROQUINONE-O-BETA-D-GLUCOPYRANOSIDE</p>
            <p>Human Metabolome Database: HMDB29943</p>
            <p>MetaNetX (MNX) Chemical: MNXM2683</p>
            <p>KEGG Compound: C06186;C12079</p>
            <p>SEED Compound: cpd03696;cpd08865</p>
          </html>
        </notes>
      </species>
      <species id="M_arg__L_p" name="L-Arginine" compartment="C_p" hasOnlySubstanceUnits="true" boundaryCondition="false" constant="false">
        <notes>
          <html xmlns="http://www.w3.org/1999/xhtml">
            <p>FORMULA: C6H15N4O2</p>
            <p>BioCyc: META:ARG</p>
            <p>SEED Compound: cpd00051</p>
            <p>UniPathway Compound: UPC00062</p>
            <p>KEGG Compound: C00062;D02982</p>
            <p>BioPath Molecule: L-Arginine;L-Arginine_(protonated)</p>
            <p>MetaNetX (MNX) Chemical: MNXM70</p>
            <p>Reactome: 113530;29468;351977;374064</p>
            <p>Human Metabolome Database: HMDB00517</p>
          </html>
        </notes>
      </species>
      <species id="M_co2_p" name="CO2" compartment="C_p" hasOnlySubstanceUnits="true" boundaryCondition="false" constant="false">
        <notes>
          <html xmlns="http://www.w3.org/1999/xhtml">
            <p>FORMULA: CO2</p>
            <p>BioCyc: META:CARBON-DIOXIDE</p>
            <p>SEED Compound: cpd00011</p>
            <p>UniPathway Compound: UPC00011</p>
            <p>UM-BBD: c0131</p>
            <p>KEGG Compound: C00011;D00004</p>
            <p>BioPath Molecule: Carbon_dioxide</p>
            <p>MetaNetX (MNX) Chemical: MNXM13</p>
            <p>Reactome: 113528;1237009;159751;159942;189480;29376;389536;5668565</p>
            <p>Human Metabolome Database: HMDB01967</p>
          </html>
        </notes>
      </species>
      <species id="M_citr__L_c" name="L-Citrulline" compartment="C_c" hasOnlySubstanceUnits="true" boundaryCondition="false" constant="false">
        <notes>
          <html xmlns="http://www.w3.org/1999/xhtml">
            <p>FORMULA: C6H13N3O3;C6H14N3O3</p>
            <p>BioCyc: META:L-CITRULLINE</p>
            <p>SEED Compound: cpd00274</p>
            <p>UniPathway Compound: UPC00327</p>
            <p>KEGG Compound: C00327;D07706</p>
            <p>BioPath Molecule: L-Citrulline</p>
            <p>MetaNetX (MNX) Chemical: MNXM211</p>
            <p>Reactome: 113567;29968</p>
            <p>Human Metabolome Database: HMDB00904</p>
          </html>
        </notes>
      </species>
      <species id="M_lys__L_e" name="L-Lysine" compartment="C_e" hasOnlySubstanceUnits="true" boundaryCondition="false" constant="false">
        <notes>
          <html xmlns="http://www.w3.org/1999/xhtml">
            <p>FORMULA: C6H15N2O2</p>
            <p>BioCyc: META:LYS</p>
            <p>SEED Compound: cpd00039</p>
            <p>UniPathway Compound: UPC00047</p>
            <p>KEGG Compound: C00047;D02304</p>
            <p>BioPath Molecule: L-Lysine</p>
            <p>MetaNetX (MNX) Chemical: MNXM78</p>
            <p>Reactome: 29444;351979;351991</p>
            <p>Human Metabolome Database: HMDB00182</p>
          </html>
        </notes>
      </species>
      <species id="M_orn_e" name="Ornithine" compartment="C_e" hasOnlySubstanceUnits="true" boundaryCondition="false" constant="false">
        <notes>
          <html xmlns="http://www.w3.org/1999/xhtml">
            <p>FORMULA: C5H13N2O2</p>
            <p>BioCyc: META:L-ORNITHINE</p>
            <p>Human Metabolome Database: HMDB00214;HMDB00818;HMDB04984;HMDB32455</p>
            <p>SEED Compound: cpd00064</p>
            <p>UniPathway Compound: UPC00077</p>
            <p>KEGG Compound: C00077;C01602;D08302</p>
            <p>BioPath Molecule: L-Ornithine</p>
            <p>MetaNetX (MNX) Chemical: MNXM89689</p>
            <p>Reactome: 113585;113586;29498</p>
            <p>LipidMaps: LMFA01100057</p>
          </html>
        </notes>
      </species>
      <species id="M_orn_p" name="Ornithine" compartment="C_p" hasOnlySubstanceUnits="true" boundaryCondition="false" constant="false">
        <notes>
          <html xmlns="http://www.w3.org/1999/xhtml">
            <p>FORMULA: C5H13N2O2</p>
            <p>BioCyc: META:L-ORNITHINE</p>
            <p>Human Metabolome Database: HMDB00214;HMDB00818;HMDB04984;HMDB32455</p>
            <p>SEED Compound: cpd00064</p>
            <p>UniPathway Compound: UPC00077</p>
            <p>KEGG Compound: C00077;C01602;D08302</p>
            <p>BioPath Molecule: L-Ornithine</p>
            <p>MetaNetX (MNX) Chemical: MNXM89689</p>
            <p>Reactome: 113585;113586;29498</p>
            <p>LipidMaps: LMFA01100057</p>
          </html>
        </notes>
      </species>
      <species id="M_argsuc_c" name="N(omega)-(L-Arginino)succinate" compartment="C_c" hasOnlySubstanceUnits="true" boundaryCondition="false" constant="false">
        <notes>
          <html xmlns="http://www.w3.org/1999/xhtml">
            <p>FORMULA: C10H17N4O6</p>
            <p>BioCyc: META:L-ARGININO-SUCCINATE</p>
            <p>SEED Compound: cpd02152</p>
            <p>UniPathway Compound: UPC03406</p>
            <p>KEGG Compound: C03406</p>
            <p>BioPath Molecule: N-(L-Arginino)succinate</p>
            <p>MetaNetX (MNX) Chemical: MNXM550</p>
            <p>Reactome: 34575</p>
            <p>Human Metabolome Database: HMDB00052;HMDB01006</p>
          </html>
        </notes>
      </species>
      <species id="M_phe__L_c" name="L-Phenylalanine" compartment="C_c" hasOnlySubstanceUnits="true" boundaryCondition="false" constant="false">
        <notes>
          <html xmlns="http://www.w3.org/1999/xhtml">
            <p>FORMULA: C9H11NO2</p>
            <p>BioCyc: META:PHE</p>
            <p>SEED Compound: cpd00066</p>
            <p>UniPathway Compound: UPC00079</p>
            <p>KEGG Compound: C00079;D00021</p>
            <p>BioPath Molecule: L-Phenylalanine</p>
            <p>MetaNetX (MNX) Chemical: MNXM97</p>
            <p>Reactome: 29502;351993;379701</p>
            <p>Human Metabolome Database: HMDB00159;HMDB00612</p>
          </html>
        </notes>
      </species>
      <species id="M_so4_c" name="Sulfate" compartment="C_c" hasOnlySubstanceUnits="true" boundaryCondition="false" constant="false">
        <notes>
          <html xmlns="http://www.w3.org/1999/xhtml">
            <p>FORMULA: O4S;SO4</p>
            <p>BioCyc: META:HSO4;META:SULFATE</p>
            <p>SEED Compound: cpd00048</p>
            <p>UniPathway Compound: UPC00059</p>
            <p>KEGG Compound: C00059;D05963</p>
            <p>BioPath Molecule: Sulfate;Sulfate_(protonated)</p>
            <p>MetaNetX (MNX) Chemical: MNXM58</p>
            <p>Reactome: 1606845;1609649;1614584;427648</p>
            <p>Human Metabolome Database: HMDB01448</p>
          </html>
        </notes>
      </species>
      <species id="M_4pasp_c" name="4-Phospho-L-aspartate" compartment="C_c" hasOnlySubstanceUnits="true" boundaryCondition="false" constant="false">
        <notes>
          <html xmlns="http://www.w3.org/1999/xhtml">
            <p>FORMULA: C4H6NO7P</p>
            <p>BioCyc: META:L-BETA-ASPARTYL-P</p>
            <p>SEED Compound: cpd01977</p>
            <p>UniPathway Compound: UPC03082</p>
            <p>KEGG Compound: C03082</p>
            <p>BioPath Molecule: 4-Phospho-L-aspartate</p>
            <p>MetaNetX (MNX) Chemical: MNXM1177</p>
            <p>Human Metabolome Database: HMDB12250</p>
          </html>
        </notes>
      </species>
      <species id="M_aspsa_c" name="L-Aspartate 4-semialdehyde" compartment="C_c" hasOnlySubstanceUnits="true" boundaryCondition="false" constant="false">
        <notes>
          <html xmlns="http://www.w3.org/1999/xhtml">
            <p>FORMULA: C4H7NO3</p>
            <p>BioCyc: META:L-ASPARTATE-SEMIALDEHYDE</p>
            <p>SEED Compound: cpd00346</p>
            <p>UniPathway Compound: UPC00441</p>
            <p>KEGG Compound: C00441</p>
            <p>BioPath Molecule: L-Aspartate_4-semialdehyde</p>
            <p>MetaNetX (MNX) Chemical: MNXM361</p>
            <p>Human Metabolome Database: HMDB12249</p>
          </html>
        </notes>
      </species>
      <species id="M_o2s_c" name="Superoxide anion" compartment="C_c" hasOnlySubstanceUnits="true" boundaryCondition="false" constant="false">
        <notes>
          <html xmlns="http://www.w3.org/1999/xhtml">
            <p>FORMULA: O2</p>
            <p>BioCyc: META:SUPER-OXIDE</p>
            <p>SEED Compound: cpd00532</p>
            <p>KEGG Compound: C00704</p>
            <p>MetaNetX (MNX) Chemical: MNXM330</p>
            <p>Reactome: 1222424;1222461;2000345;3299683;3299686;3341308</p>
            <p>Human Metabolome Database: HMDB02168</p>
          </html>
        </notes>
      </species>
      <species id="M_asn__L_p" name="L-Asparagine" compartment="C_p" hasOnlySubstanceUnits="true" boundaryCondition="false" constant="false">
        <notes>
          <html xmlns="http://www.w3.org/1999/xhtml">
            <p>FORMULA: C4H8N2O3</p>
            <p>BioCyc: META:ASN</p>
            <p>SEED Compound: cpd00132</p>
            <p>UniPathway Compound: UPC00152</p>
            <p>KEGG Compound: C00152</p>
            <p>BioPath Molecule: L-Asparagine</p>
            <p>MetaNetX (MNX) Chemical: MNXM147</p>
            <p>Reactome: 29642;379703</p>
            <p>Human Metabolome Database: HMDB00168</p>
          </html>
        </notes>
      </species>
      <species id="M_asp__L_e" name="L-Aspartate" compartment="C_e" hasOnlySubstanceUnits="true" boundaryCondition="false" constant="false">
        <notes>
          <html xmlns="http://www.w3.org/1999/xhtml">
            <p>FORMULA: C4H6NO4</p>
            <p>BioCyc: META:L-ASPARTATE</p>
            <p>SEED Compound: cpd00041</p>
            <p>UniPathway Compound: UPC00049</p>
            <p>UM-BBD: c1574</p>
            <p>KEGG Compound: C00049;D00013</p>
            <p>BioPath Molecule: L-Aspartate</p>
            <p>MetaNetX (MNX) Chemical: MNXM42</p>
            <p>Reactome: 113553;29448</p>
            <p>Human Metabolome Database: HMDB00191</p>
          </html>
        </notes>
      </species>
      <species id="M_asp__L_p" name="L-Aspartate" compartment="C_p" hasOnlySubstanceUnits="true" boundaryCondition="false" constant="false">
        <notes>
          <html xmlns="http://www.w3.org/1999/xhtml">
            <p>FORMULA: C4H6NO4</p>
            <p>BioCyc: META:L-ASPARTATE</p>
            <p>SEED Compound: cpd00041</p>
            <p>UniPathway Compound: UPC00049</p>
            <p>UM-BBD: c1574</p>
            <p>KEGG Compound: C00049;D00013</p>
            <p>BioPath Molecule: L-Aspartate</p>
            <p>MetaNetX (MNX) Chemical: MNXM42</p>
            <p>Reactome: 113553;29448</p>
            <p>Human Metabolome Database: HMDB00191</p>
          </html>
        </notes>
      </species>
      <species id="M_phe__L_e" name="L-Phenylalanine" compartment="C_e" hasOnlySubstanceUnits="true" boundaryCondition="false" constant="false">
        <notes>
          <html xmlns="http://www.w3.org/1999/xhtml">
            <p>FORMULA: C9H11NO2</p>
            <p>BioCyc: META:PHE</p>
            <p>SEED Compound: cpd00066</p>
            <p>UniPathway Compound: UPC00079</p>
            <p>KEGG Compound: C00079;D00021</p>
            <p>BioPath Molecule: L-Phenylalanine</p>
            <p>MetaNetX (MNX) Chemical: MNXM97</p>
            <p>Reactome: 29502;351993;379701</p>
            <p>Human Metabolome Database: HMDB00159;HMDB00612</p>
          </html>
        </notes>
      </species>
      <species id="M_aso3_c" name="Arsenite" compartment="C_c" hasOnlySubstanceUnits="true" boundaryCondition="false" constant="false">
        <notes>
          <html xmlns="http://www.w3.org/1999/xhtml">
            <p>FORMULA: AsO3</p>
            <p>BioCyc: META:CPD0-2040;META:CPD-763</p>
            <p>SEED Compound: cpd04098</p>
            <p>UM-BBD: c0532</p>
            <p>KEGG Compound: C06697</p>
            <p>MetaNetX (MNX) Chemical: MNXM658</p>
            <p>Human Metabolome Database: HMDB11620</p>
          </html>
        </notes>
      </species>
      <species id="M_aso3_p" name="Arsenite" compartment="C_p" hasOnlySubstanceUnits="true" boundaryCondition="false" constant="false">
        <notes>
          <html xmlns="http://www.w3.org/1999/xhtml">
            <p>FORMULA: AsO3</p>
            <p>BioCyc: META:CPD0-2040;META:CPD-763</p>
            <p>SEED Compound: cpd04098</p>
            <p>UM-BBD: c0532</p>
            <p>KEGG Compound: C06697</p>
            <p>MetaNetX (MNX) Chemical: MNXM658</p>
            <p>Human Metabolome Database: HMDB11620</p>
          </html>
        </notes>
      </species>
      <species id="M_aso3_e" name="Arsenite" compartment="C_e" hasOnlySubstanceUnits="true" boundaryCondition="false" constant="false">
        <notes>
          <html xmlns="http://www.w3.org/1999/xhtml">
            <p>FORMULA: AsO3</p>
            <p>BioCyc: META:CPD0-2040;META:CPD-763</p>
            <p>SEED Compound: cpd04098</p>
            <p>UM-BBD: c0532</p>
            <p>KEGG Compound: C06697</p>
            <p>MetaNetX (MNX) Chemical: MNXM658</p>
            <p>Human Metabolome Database: HMDB11620</p>
          </html>
        </notes>
      </species>
      <species id="M_aso4_c" name="Arsenate" compartment="C_c" hasOnlySubstanceUnits="true" boundaryCondition="false" constant="false">
        <notes>
          <html xmlns="http://www.w3.org/1999/xhtml">
            <p>FORMULA: AsO4</p>
            <p>BioCyc: META:ARSENATE</p>
            <p>SEED Compound: cpd01048</p>
            <p>UM-BBD: c0540</p>
            <p>KEGG Compound: C01478;C11215</p>
            <p>MetaNetX (MNX) Chemical: MNXM970</p>
            <p>Human Metabolome Database: HMDB12190</p>
          </html>
        </notes>
      </species>
      <species id="M_aso4_p" name="Arsenate" compartment="C_p" hasOnlySubstanceUnits="true" boundaryCondition="false" constant="false">
        <notes>
          <html xmlns="http://www.w3.org/1999/xhtml">
            <p>FORMULA: AsO4</p>
            <p>BioCyc: META:ARSENATE</p>
            <p>SEED Compound: cpd01048</p>
            <p>UM-BBD: c0540</p>
            <p>KEGG Compound: C01478;C11215</p>
            <p>MetaNetX (MNX) Chemical: MNXM970</p>
            <p>Human Metabolome Database: HMDB12190</p>
          </html>
        </notes>
      </species>
      <species id="M_aso4_e" name="Arsenate" compartment="C_e" hasOnlySubstanceUnits="true" boundaryCondition="false" constant="false">
        <notes>
          <html xmlns="http://www.w3.org/1999/xhtml">
            <p>FORMULA: AsO4</p>
            <p>BioCyc: META:ARSENATE</p>
            <p>SEED Compound: cpd01048</p>
            <p>UM-BBD: c0540</p>
            <p>KEGG Compound: C01478;C11215</p>
            <p>MetaNetX (MNX) Chemical: MNXM970</p>
            <p>Human Metabolome Database: HMDB12190</p>
          </html>
        </notes>
      </species>
      <species id="M_cbasp_c" name="N-Carbamoyl-L-aspartate" compartment="C_c" hasOnlySubstanceUnits="true" boundaryCondition="false" constant="false">
        <notes>
          <html xmlns="http://www.w3.org/1999/xhtml">
            <p>FORMULA: C5H7N2O5;C5H6N2O5</p>
            <p>BioCyc: META:CARBAMYUL-L-ASPARTATE</p>
            <p>SEED Compound: cpd00343</p>
            <p>UniPathway Compound: UPC00438</p>
            <p>KEGG Compound: C00438</p>
            <p>BioPath Molecule: N-Carbamoyl-L-aspartate</p>
            <p>MetaNetX (MNX) Chemical: MNXM465</p>
            <p>Reactome: 111628</p>
            <p>Human Metabolome Database: HMDB00828</p>
          </html>
        </notes>
      </species>
      <species id="M_cbp_c" name="Carbamoyl phosphate" compartment="C_c" hasOnlySubstanceUnits="true" boundaryCondition="false" constant="false">
        <notes>
          <html xmlns="http://www.w3.org/1999/xhtml">
            <p>FORMULA: CH2NO5P</p>
            <p>BioCyc: META:CARBAMOYL-P</p>
            <p>SEED Compound: cpd00146</p>
            <p>UniPathway Compound: UPC00169</p>
            <p>KEGG Compound: C00169</p>
            <p>BioPath Molecule: Carbamoylphosphate</p>
            <p>MetaNetX (MNX) Chemical: MNXM138</p>
            <p>Reactome: 111647;29676</p>
            <p>Human Metabolome Database: HMDB01096</p>
          </html>
        </notes>
      </species>
      <species id="M_k_c" name="Potassium" compartment="C_c" hasOnlySubstanceUnits="true" boundaryCondition="false" constant="false">
        <notes>
          <html xmlns="http://www.w3.org/1999/xhtml">
            <p>FORMULA: K</p>
            <p>BioCyc: META:K+</p>
            <p>SEED Compound: cpd00205</p>
            <p>KEGG Compound: C00238;D08403</p>
            <p>MetaNetX (MNX) Chemical: MNXM95</p>
            <p>Reactome: 29804;5626313;74126</p>
            <p>Human Metabolome Database: HMDB00586</p>
          </html>
        </notes>
      </species>
      <species id="M_k_e" name="Potassium" compartment="C_e" hasOnlySubstanceUnits="true" boundaryCondition="false" constant="false">
        <notes>
          <html xmlns="http://www.w3.org/1999/xhtml">
            <p>FORMULA: K</p>
            <p>BioCyc: META:K+</p>
            <p>SEED Compound: cpd00205</p>
            <p>KEGG Compound: C00238;D08403</p>
            <p>MetaNetX (MNX) Chemical: MNXM95</p>
            <p>Reactome: 29804;5626313;74126</p>
            <p>Human Metabolome Database: HMDB00586</p>
          </html>
        </notes>
      </species>
      <species id="M_iasp_c" name="Iminoaspartate" compartment="C_c" hasOnlySubstanceUnits="true" boundaryCondition="false" constant="false">
        <notes>
          <html xmlns="http://www.w3.org/1999/xhtml">
            <p>FORMULA: C4H3NO4</p>
            <p>BioCyc: META:IMINOASPARTATE</p>
            <p>Human Metabolome Database: HMDB01131</p>
            <p>SEED Compound: cpd03470</p>
            <p>UniPathway Compound: UPC05840</p>
            <p>KEGG Compound: C05840</p>
            <p>BioPath Molecule: Iminoaspartate</p>
            <p>MetaNetX (MNX) Chemical: MNXM599</p>
            <p>LipidMaps: LMFA01170110</p>
          </html>
        </notes>
      </species>
      <species id="M_q8_c" name="Ubiquinone-8" compartment="C_c" hasOnlySubstanceUnits="true" boundaryCondition="false" constant="false">
        <notes>
          <html xmlns="http://www.w3.org/1999/xhtml">
            <p>FORMULA: C49H74O4</p>
            <p>BioCyc: META:UBIQUINONE-8</p>
            <p>LipidMaps: LMPR02010005</p>
            <p>MetaNetX (MNX) Chemical: MNXM232</p>
            <p>KEGG Compound: C17569</p>
            <p>SEED Compound: cpd15560</p>
          </html>
        </notes>
      </species>
      <species id="M_q8h2_c" name="Ubiquinol-8" compartment="C_c" hasOnlySubstanceUnits="true" boundaryCondition="false" constant="false">
        <notes>
          <html xmlns="http://www.w3.org/1999/xhtml">
            <p>FORMULA: C49H76O4</p>
            <p>MetaNetX (MNX) Chemical: MNXM191</p>
            <p>Human Metabolome Database: HMDB01060</p>
            <p>SEED Compound: cpd15561</p>
            <p>BioCyc: META:CPD-9956</p>
          </html>
        </notes>
      </species>
      <species id="M_pro__L_e" name="L-Proline" compartment="C_e" hasOnlySubstanceUnits="true" boundaryCondition="false" constant="false">
        <notes>
          <html xmlns="http://www.w3.org/1999/xhtml">
            <p>FORMULA: C5H9NO2</p>
            <p>BioCyc: META:PRO</p>
            <p>SEED Compound: cpd00129</p>
            <p>UniPathway Compound: UPC00148</p>
            <p>KEGG Compound: C00148;D00035</p>
            <p>BioPath Molecule: L-Proline</p>
            <p>MetaNetX (MNX) Chemical: MNXM114</p>
            <p>Reactome: 113538;352033;379717</p>
            <p>Human Metabolome Database: HMDB00162</p>
          </html>
        </notes>
      </species>
      <species id="M_gthox_c" name="Oxidized glutathione" compartment="C_c" hasOnlySubstanceUnits="true" boundaryCondition="false" constant="false">
        <notes>
          <html xmlns="http://www.w3.org/1999/xhtml">
            <p>FORMULA: C20H30N6O12S2;C20H28N6O12S2</p>
            <p>BioCyc: META:OXIDIZED-GLUTATHIONE</p>
            <p>SEED Compound: cpd00111</p>
            <p>KEGG Compound: C00127;D00031</p>
            <p>BioPath Molecule: Glutathione_(oxidized)</p>
            <p>MetaNetX (MNX) Chemical: MNXM151</p>
            <p>Reactome: 111745;1655882;3341331</p>
            <p>Human Metabolome Database: HMDB03337</p>
          </html>
        </notes>
      </species>
      <species id="M_gthrd_c" name="Reduced glutathione" compartment="C_c" hasOnlySubstanceUnits="true" boundaryCondition="false" constant="false">
        <notes>
          <html xmlns="http://www.w3.org/1999/xhtml">
            <p>FORMULA: C10H15N3O6S;C10H16N3O6S</p>
            <p>Reactome: 1247892;158543;1655887;29450</p>
            <p>MetaNetX (MNX) Chemical: MNXM145523</p>
          </html>
        </notes>
      </species>
      <species id="M_sucarg_c" name="N2-Succinyl-L-arginine" compartment="C_c" hasOnlySubstanceUnits="true" boundaryCondition="false" constant="false">
        <notes>
          <html xmlns="http://www.w3.org/1999/xhtml">
            <p>FORMULA: C10H17N4O5</p>
            <p>BioCyc: META:CPD-421</p>
            <p>MetaNetX (MNX) Chemical: MNXM1756</p>
            <p>UniPathway Compound: UPC03296</p>
            <p>KEGG Compound: C03296</p>
            <p>SEED Compound: cpd02103</p>
            <p>Human Metabolome Database: HMDB32764</p>
          </html>
        </notes>
      </species>
      <species id="M_athr__L_c" name="L-Allo-threonine" compartment="C_c" hasOnlySubstanceUnits="true" boundaryCondition="false" constant="false">
        <notes>
          <html xmlns="http://www.w3.org/1999/xhtml">
            <p>FORMULA: C4H9NO3</p>
            <p>BioCyc: META:L-ALLO-THREONINE</p>
            <p>MetaNetX (MNX) Chemical: MNXM2125</p>
            <p>UniPathway Compound: UPC05519</p>
            <p>KEGG Compound: C05519</p>
            <p>SEED Compound: cpd03282</p>
            <p>Human Metabolome Database: HMDB04041</p>
          </html>
        </notes>
      </species>
      <species id="M_prbatp_c" name="1-(5-Phosphoribosyl)-ATP" compartment="C_c" hasOnlySubstanceUnits="true" boundaryCondition="false" constant="false">
        <notes>
          <html xmlns="http://www.w3.org/1999/xhtml">
            <p>FORMULA: C15H19N5O20P4</p>
            <p>BioCyc: META:PHOSPHORIBOSYL-ATP</p>
            <p>MetaNetX (MNX) Chemical: MNXM1351</p>
            <p>UniPathway Compound: UPC02739</p>
            <p>KEGG Compound: C02739</p>
            <p>BioPath Molecule: Phosphoribosyl-ATP</p>
            <p>SEED Compound: cpd01775</p>
            <p>Human Metabolome Database: HMDB03665</p>
          </html>
        </notes>
      </species>
      <species id="M_btn_c" name="Biotin" compartment="C_c" hasOnlySubstanceUnits="true" boundaryCondition="false" constant="false">
        <notes>
          <html xmlns="http://www.w3.org/1999/xhtml">
            <p>FORMULA: C10H15N2O3S</p>
            <p>BioCyc: META:BIOTIN</p>
            <p>SEED Compound: cpd00104</p>
            <p>UniPathway Compound: UPC00120</p>
            <p>KEGG Compound: C00120;D00029</p>
            <p>MetaNetX (MNX) Chemical: MNXM304</p>
            <p>Reactome: 199207;199238;29582</p>
            <p>Human Metabolome Database: HMDB00030</p>
          </html>
        </notes>
      </species>
      <species id="M_ala_B_e" name="Beta-Alanine" compartment="C_e" hasOnlySubstanceUnits="true" boundaryCondition="false" constant="false">
        <notes>
          <html xmlns="http://www.w3.org/1999/xhtml">
            <p>FORMULA: C3H7NO2</p>
            <p>BioCyc: META:B-ALANINE</p>
            <p>SEED Compound: cpd00085</p>
            <p>UniPathway Compound: UPC00099</p>
            <p>KEGG Compound: C00099;D07561</p>
            <p>BioPath Molecule: beta-Alanine</p>
            <p>MetaNetX (MNX) Chemical: MNXM144</p>
            <p>Reactome: 73590;909777</p>
            <p>Human Metabolome Database: HMDB00056</p>
          </html>
        </notes>
      </species>
      <species id="M_ala_B_p" name="Beta-Alanine" compartment="C_p" hasOnlySubstanceUnits="true" boundaryCondition="false" constant="false">
        <notes>
          <html xmlns="http://www.w3.org/1999/xhtml">
            <p>FORMULA: C3H7NO2</p>
            <p>BioCyc: META:B-ALANINE</p>
            <p>SEED Compound: cpd00085</p>
            <p>UniPathway Compound: UPC00099</p>
            <p>KEGG Compound: C00099;D07561</p>
            <p>BioPath Molecule: beta-Alanine</p>
            <p>MetaNetX (MNX) Chemical: MNXM144</p>
            <p>Reactome: 73590;909777</p>
            <p>Human Metabolome Database: HMDB00056</p>
          </html>
        </notes>
      </species>
      <species id="M_bz_c" name="Benzoate" compartment="C_c" hasOnlySubstanceUnits="true" boundaryCondition="false" constant="false">
        <notes>
          <html xmlns="http://www.w3.org/1999/xhtml">
            <p>FORMULA: C7H5O2</p>
            <p>BioCyc: META:BENZOATE</p>
            <p>SEED Compound: cpd00153</p>
            <p>UniPathway Compound: UPC00180</p>
            <p>UM-BBD: c0121</p>
            <p>KEGG Compound: C00180;C00539;D00038</p>
            <p>MetaNetX (MNX) Chemical: MNXM217</p>
            <p>Human Metabolome Database: HMDB01870</p>
          </html>
        </notes>
      </species>
      <species id="M_ch15deccoa_c" name="Cyclohexa-1,5-dienecarbonyl-CoA" compartment="C_c" hasOnlySubstanceUnits="true" boundaryCondition="false" constant="false">
        <notes>
          <html xmlns="http://www.w3.org/1999/xhtml">
            <p>FORMULA: C28H42N7O17P3S</p>
            <p>BioCyc: META:CYCLOHEXA-15-DIENE-1-CARBONYL-COA</p>
            <p>Human Metabolome Database: HMDB12207</p>
            <p>SEED Compound: cpd03763</p>
            <p>UM-BBD: c0212</p>
            <p>KEGG Compound: C06322</p>
            <p>MetaNetX (MNX) Chemical: MNXM1657</p>
            <p>LipidMaps: LMFA07050310</p>
          </html>
        </notes>
      </species>
      <species id="M_hco3_p" name="Bicarbonate" compartment="C_p" hasOnlySubstanceUnits="true" boundaryCondition="false" constant="false">
        <notes>
          <html xmlns="http://www.w3.org/1999/xhtml">
            <p>FORMULA: CHO3;HCO3</p>
            <p>BioCyc: META:CO3;META:H2CO3;META:HCO3</p>
            <p>SEED Compound: cpd00242</p>
            <p>UniPathway Compound: UPC00288;UPC01353</p>
            <p>KEGG Compound: C00288;C01353</p>
            <p>BioPath Molecule: Hydrogen_carbonate</p>
            <p>MetaNetX (MNX) Chemical: MNXM60</p>
            <p>Reactome: 111627;29896;425425</p>
            <p>Human Metabolome Database: HMDB00595;HMDB03538;HMDB31453</p>
          </html>
        </notes>
      </species>
      <species id="M_ile__L_c" name="L-Isoleucine" compartment="C_c" hasOnlySubstanceUnits="true" boundaryCondition="false" constant="false">
        <notes>
          <html xmlns="http://www.w3.org/1999/xhtml">
            <p>FORMULA: C6H13NO2</p>
            <p>BioCyc: META:ILE</p>
            <p>Human Metabolome Database: HMDB00172</p>
            <p>SEED Compound: cpd00322</p>
            <p>UniPathway Compound: UPC00407</p>
            <p>KEGG Compound: C00407;D00065</p>
            <p>BioPath Molecule: L-Isoleucine</p>
            <p>MetaNetX (MNX) Chemical: MNXM231</p>
            <p>Reactome: 113537;30102</p>
            <p>LipidMaps: LMFA01100047</p>
          </html>
        </notes>
      </species>
      <species id="M_gdpmann_c" name="GDP-D-mannose" compartment="C_c" hasOnlySubstanceUnits="true" boundaryCondition="false" constant="false">
        <notes>
          <html xmlns="http://www.w3.org/1999/xhtml">
            <p>FORMULA: C16H23N5O16P2</p>
            <p>BioCyc: META:GDP-MANNOSE</p>
            <p>SEED Compound: cpd00083</p>
            <p>UniPathway Compound: UPC00096</p>
            <p>KEGG Compound: C00096;G10614</p>
            <p>MetaNetX (MNX) Chemical: MNXM82</p>
            <p>Reactome: 162860;744233</p>
            <p>Human Metabolome Database: HMDB01163</p>
          </html>
        </notes>
      </species>
      <species id="M_betald_c" name="Betaine aldehyde" compartment="C_c" hasOnlySubstanceUnits="true" boundaryCondition="false" constant="false">
        <notes>
          <html xmlns="http://www.w3.org/1999/xhtml">
            <p>FORMULA: C5H12NO</p>
            <p>BioCyc: META:BETAINE_ALDEHYDE</p>
            <p>SEED Compound: cpd00447</p>
            <p>UniPathway Compound: UPC00576</p>
            <p>KEGG Compound: C00576</p>
            <p>BioPath Molecule: Betaine_aldehyde</p>
            <p>MetaNetX (MNX) Chemical: MNXM457</p>
            <p>Human Metabolome Database: HMDB01252</p>
          </html>
        </notes>
      </species>
      <species id="M_glyb_c" name="Glycine betaine" compartment="C_c" hasOnlySubstanceUnits="true" boundaryCondition="false" constant="false">
        <notes>
          <html xmlns="http://www.w3.org/1999/xhtml">
            <p>FORMULA: C5H11NO2</p>
            <p>BioCyc: META:BETAINE</p>
            <p>SEED Compound: cpd00540</p>
            <p>UniPathway Compound: UPC00719</p>
            <p>KEGG Compound: C00719;D07523</p>
            <p>BioPath Molecule: Betaine</p>
            <p>MetaNetX (MNX) Chemical: MNXM289</p>
            <p>Reactome: 352015</p>
            <p>Human Metabolome Database: HMDB00043;HMDB59606</p>
          </html>
        </notes>
      </species>
[truncated: 3,325,642 more chars]
